# Supplementary material for: Strong Selectional Forces Fine-Tune CpG Content in Genes Involved in Neurological Disorders as Revealed by Codon Usage Patterns
Source: Front Neurosci. 2022 Jun 10;16:887929. doi: 10.3389/fnins.2022.887929 (PMC9226491; doi:10.3389/fnins.2022.887929)
Supplement: Supplementary Table 1 — Nucleotide composition and composition at various codon positions for genes involved in neurodegeneration. [file Table_1.xlsx]

## Sheet: Sheet1
SEQUENCES \ PARAMETERS	length	A	C	T	G	%A	%C	%T	%G	%G+C	%G+A	%G+T	%A+T	%A+C	%C+T	A1	C1	T1	G1	%A1	%C1	%T1	%G1	%G1+C1	%G1+A1	%G1+T1	%A1+T1	%A1+C1	%C1+T1	A2	C2	T2	G2	%A2	%C2	%T2	%G2	%G2+C2	%G2+A2	%G2+T2	%A2+T2	%A2+C2	%C2+T2	A3	C3	T3	G3	%A3	%C3
NM_000033.4:412-2649_Homo_sapiens_ATP_binding_cassette_subfamily_D_member_1_(ABCD1),_mRNA	2238	385	716	403	734	17.2029	31.9929	18.0071	32.7971	64.79	50	50.8043	35.21	49.1957	50	141	111	227	267	18.9008	30.429	14.8794	35.7909	66.2198	54.6917	50.6702	33.7802	49.3298	45.3083	196	223	179	148	26.2735	23.9946	29.8928	19.8391	43.8338	46.1126	49.7319	56.1662	50.2681	53.8874	48	69	310	319	6.43432	41.555
NM_000026.4:60-1514_Homo_sapiens_adenylosuccinate_lyase_(ADSL),_transcript_variant_1,_mRNA	1455	371	347	354	383	25.4983	23.8488	24.3299	26.323	50.1718	51.8213	50.6529	49.8282	49.3471	48.1787	124	83	125	153	25.567	25.7732	17.1134	31.5464	57.3196	57.1134	48.6598	42.6804	51.3402	42.8866	151	145	101	88	31.134	20.8247	29.8969	18.1443	38.9691	49.2784	48.0412	61.0309	51.9588	50.7216	96	126	121	142	19.7938	24.9485
NM_001123378.3:60-1337_Homo_sapiens_adenylosuccinate_lyase_(ADSL),_transcript_variant_2,_mRNA	1278	332	302	304	340	25.9781	23.6307	23.7872	26.6041	50.2347	52.5822	50.3912	49.7653	49.6088	47.4178	114	71	108	133	26.7606	25.3521	16.6667	31.2207	56.5728	57.9812	47.8873	43.4272	52.1127	42.0188	128	130	88	80	30.0469	20.6573	30.5164	18.7793	39.4366	48.8263	49.2958	60.5634	50.7042	51.1737	90	103	106	127	21.1268	24.8826
NM_001317923.2:197-1459_Homo_sapiens_adenylosuccinate_lyase_(ADSL),_transcript_variant_3,_mRNA	1263	333	295	313	322	26.3658	23.3571	24.7823	25.4949	48.8519	51.8606	50.2771	51.1481	49.7229	48.1394	112	68	108	133	26.6033	25.6532	16.152	31.5914	57.2447	58.1948	47.7435	42.7553	52.2565	41.8052	133	131	85	72	31.5914	20.19	31.1164	17.1021	37.2922	48.6936	48.2185	62.7078	51.7815	51.3064	88	114	102	117	20.9026	24.228
NM_001363840.3:60-1502_Homo_sapiens_adenylosuccinate_lyase_(ADSL),_transcript_variant_5,_mRNA	1443	364	348	353	378	25.2252	24.1164	24.4629	26.1954	50.3119	51.4207	50.6584	49.6881	49.3416	48.5793	123	83	124	151	25.5717	25.7796	17.2557	31.3929	57.1726	56.9647	48.6486	42.8274	51.3514	43.0353	148	144	101	88	30.7692	20.9979	29.9376	18.2952	39.2931	49.0644	48.2328	60.7069	51.7672	50.9356	93	126	123	139	19.3347	25.5717
NM_001201377.2:106-1641_Homo_sapiens_aldehyde_dehydrogenase_7_family_member_A1_(ALDH7A1),_transcript_variant_1,_mRNA	1536	427	305	365	439	27.7995	19.8568	23.763	28.5807	48.4375	56.3802	52.3438	51.5625	47.6562	43.6198	152	74	86	200	29.6875	16.7969	14.4531	39.0625	55.8594	68.75	53.5156	44.1406	46.4844	31.25	145	146	105	116	28.3203	20.5078	28.5156	22.6562	43.1641	50.9766	51.1719	56.8359	48.8281	49.0234	130	145	114	123	25.3906	22.2656
NM_001202404.2:22-1449_Homo_sapiens_aldehyde_dehydrogenase_7_family_member_A1_(ALDH7A1),_transcript_variant_2,_mRNA	1428	379	296	343	410	26.5406	20.7283	24.0196	28.7115	49.4398	55.2521	52.7311	50.5602	47.2689	44.7479	141	73	82	180	29.6218	17.2269	15.3361	37.8151	55.042	67.437	53.1513	44.958	46.8487	32.563	124	134	105	113	26.0504	22.0588	28.1513	23.7395	45.7983	49.7899	51.8908	54.2017	48.1092	50.2101	114	136	109	117	23.9496	22.8992
NM_001195248.2:67-1095_Homo_sapiens_aprataxin_(APTX),_transcript_variant_6,_mRNA	1029	299	223	228	279	29.0573	21.6715	22.1574	27.1137	48.7852	56.171	49.2711	51.2148	50.7289	43.829	96	50	91	106	27.9883	26.5306	14.5773	30.9038	57.4344	58.8921	45.481	42.5656	54.519	41.1079	129	93	58	63	37.6093	16.9096	27.1137	18.3673	35.277	55.9767	45.481	64.723	54.519	44.0233	74	85	74	110	21.5743	21.5743
NM_175069.3:67-945_Homo_sapiens_aprataxin_(APTX),_transcript_variant_2,_mRNA	879	264	185	193	237	30.0341	21.0466	21.9568	26.9625	48.0091	56.9966	48.9192	51.9909	51.0808	43.0034	85	45	70	93	29.0102	23.8908	15.3584	31.7406	55.6314	60.7509	47.099	44.3686	52.901	39.2491	114	77	49	53	38.9078	16.7235	26.2799	18.0887	34.8123	56.9966	44.3686	65.1877	55.6314	43.0034	65	71	66	91	22.1843	22.5256
NM_175073.3:173-1201_Homo_sapiens_aprataxin_(APTX),_transcript_variant_1,_mRNA	1029	299	223	228	279	29.0573	21.6715	22.1574	27.1137	48.7852	56.171	49.2711	51.2148	50.7289	43.829	96	50	91	106	27.9883	26.5306	14.5773	30.9038	57.4344	58.8921	45.481	42.5656	54.519	41.1079	129	93	58	63	37.6093	16.9096	27.1137	18.3673	35.277	55.9767	45.481	64.723	54.519	44.0233	74	85	74	110	21.5743	21.5743
NM_001195249.2:301-1329_Homo_sapiens_aprataxin_(APTX),_transcript_variant_7,_mRNA	1029	299	223	228	279	29.0573	21.6715	22.1574	27.1137	48.7852	56.171	49.2711	51.2148	50.7289	43.829	96	50	91	106	27.9883	26.5306	14.5773	30.9038	57.4344	58.8921	45.481	42.5656	54.519	41.1079	129	93	58	63	37.6093	16.9096	27.1137	18.3673	35.277	55.9767	45.481	64.723	54.519	44.0233	74	85	74	110	21.5743	21.5743
NM_001195250.2:67-933_Homo_sapiens_aprataxin_(APTX),_transcript_variant_8,_mRNA	867	248	193	191	235	28.6044	22.2607	22.03	27.105	49.3656	55.7093	49.1349	50.6344	50.8651	44.2907	81	44	79	85	28.0277	27.3356	15.2249	29.4118	56.7474	57.4394	44.6367	43.2526	55.3633	42.5606	106	74	52	57	36.6782	17.9931	25.6055	19.7232	37.7163	56.4014	45.3287	62.2837	54.6713	43.5986	61	73	62	93	21.1073	21.4533
NM_001195251.2:173-1051_Homo_sapiens_aprataxin_(APTX),_transcript_variant_9,_mRNA	879	264	185	193	237	30.0341	21.0466	21.9568	26.9625	48.0091	56.9966	48.9192	51.9909	51.0808	43.0034	85	45	70	93	29.0102	23.8908	15.3584	31.7406	55.6314	60.7509	47.099	44.3686	52.901	39.2491	114	77	49	53	38.9078	16.7235	26.2799	18.0887	34.8123	56.9966	44.3686	65.1877	55.6314	43.0034	65	71	66	91	22.1843	22.5256
NM_001195252.2:67-879_Homo_sapiens_aprataxin_(APTX),_transcript_variant_11,_mRNA	813	225	183	189	216	27.6753	22.5092	23.2472	26.5683	49.0775	54.2435	49.8155	50.9225	50.1845	45.7565	73	42	79	77	26.9373	29.1513	15.4982	28.4133	57.5646	55.3506	43.9114	42.4354	56.0886	44.6494	99	82	41	49	36.5314	15.1292	30.2583	18.0812	33.2103	54.6125	48.3395	66.7897	51.6605	45.3875	53	65	63	90	19.5572	23.2472
NM_001195254.2:118-984_Homo_sapiens_aprataxin_(APTX),_transcript_variant_10,_mRNA	867	248	193	191	235	28.6044	22.2607	22.03	27.105	49.3656	55.7093	49.1349	50.6344	50.8651	44.2907	81	44	79	85	28.0277	27.3356	15.2249	29.4118	56.7474	57.4394	44.6367	43.2526	55.3633	42.5606	106	74	52	57	36.6782	17.9931	25.6055	19.7232	37.7163	56.4014	45.3287	62.2837	54.6713	43.5986	61	73	62	93	21.1073	21.4533
NM_001368995.1:126-1154_Homo_sapiens_aprataxin_(APTX),_transcript_variant_16,_mRNA	1029	299	223	228	279	29.0573	21.6715	22.1574	27.1137	48.7852	56.171	49.2711	51.2148	50.7289	43.829	96	50	91	106	27.9883	26.5306	14.5773	30.9038	57.4344	58.8921	45.481	42.5656	54.519	41.1079	129	93	58	63	37.6093	16.9096	27.1137	18.3673	35.277	55.9767	45.481	64.723	54.519	44.0233	74	85	74	110	21.5743	21.5743
NM_001368996.1:103-1131_Homo_sapiens_aprataxin_(APTX),_transcript_variant_17,_mRNA	1029	299	223	228	279	29.0573	21.6715	22.1574	27.1137	48.7852	56.171	49.2711	51.2148	50.7289	43.829	96	50	91	106	27.9883	26.5306	14.5773	30.9038	57.4344	58.8921	45.481	42.5656	54.519	41.1079	129	93	58	63	37.6093	16.9096	27.1137	18.3673	35.277	55.9767	45.481	64.723	54.519	44.0233	74	85	74	110	21.5743	21.5743
NM_001368997.1:322-1350_Homo_sapiens_aprataxin_(APTX),_transcript_variant_18,_mRNA	1029	299	223	228	279	29.0573	21.6715	22.1574	27.1137	48.7852	56.171	49.2711	51.2148	50.7289	43.829	96	50	91	106	27.9883	26.5306	14.5773	30.9038	57.4344	58.8921	45.481	42.5656	54.519	41.1079	129	93	58	63	37.6093	16.9096	27.1137	18.3673	35.277	55.9767	45.481	64.723	54.519	44.0233	74	85	74	110	21.5743	21.5743
NM_001368998.1:118-1146_Homo_sapiens_aprataxin_(APTX),_transcript_variant_19,_mRNA	1029	299	223	228	279	29.0573	21.6715	22.1574	27.1137	48.7852	56.171	49.2711	51.2148	50.7289	43.829	96	50	91	106	27.9883	26.5306	14.5773	30.9038	57.4344	58.8921	45.481	42.5656	54.519	41.1079	129	93	58	63	37.6093	16.9096	27.1137	18.3673	35.277	55.9767	45.481	64.723	54.519	44.0233	74	85	74	110	21.5743	21.5743
NM_001368999.1:322-1200_Homo_sapiens_aprataxin_(APTX),_transcript_variant_20,_mRNA	879	264	185	193	237	30.0341	21.0466	21.9568	26.9625	48.0091	56.9966	48.9192	51.9909	51.0808	43.0034	85	45	70	93	29.0102	23.8908	15.3584	31.7406	55.6314	60.7509	47.099	44.3686	52.901	39.2491	114	77	49	53	38.9078	16.7235	26.2799	18.0887	34.8123	56.9966	44.3686	65.1877	55.6314	43.0034	65	71	66	91	22.1843	22.5256
NM_001369000.1:322-1188_Homo_sapiens_aprataxin_(APTX),_transcript_variant_21,_mRNA	867	248	193	191	235	28.6044	22.2607	22.03	27.105	49.3656	55.7093	49.1349	50.6344	50.8651	44.2907	81	44	79	85	28.0277	27.3356	15.2249	29.4118	56.7474	57.4394	44.6367	43.2526	55.3633	42.5606	106	74	52	57	36.6782	17.9931	25.6055	19.7232	37.7163	56.4014	45.3287	62.2837	54.6713	43.5986	61	73	62	93	21.1073	21.4533
NM_001369001.1:103-969_Homo_sapiens_aprataxin_(APTX),_transcript_variant_22,_mRNA	867	248	193	191	235	28.6044	22.2607	22.03	27.105	49.3656	55.7093	49.1349	50.6344	50.8651	44.2907	81	44	79	85	28.0277	27.3356	15.2249	29.4118	56.7474	57.4394	44.6367	43.2526	55.3633	42.5606	106	74	52	57	36.6782	17.9931	25.6055	19.7232	37.7163	56.4014	45.3287	62.2837	54.6713	43.5986	61	73	62	93	21.1073	21.4533
NM_001369002.1:385-1149_Homo_sapiens_aprataxin_(APTX),_transcript_variant_23,_mRNA	765	222	168	176	199	29.0196	21.9608	23.0065	26.0131	47.9739	55.0327	49.0196	52.0261	50.9804	44.9673	71	40	67	77	27.8431	26.2745	15.6863	30.1961	56.4706	58.0392	45.8824	43.5294	54.1176	41.9608	97	67	47	44	38.0392	18.4314	26.2745	17.2549	35.6863	55.2941	43.5294	64.3137	56.4706	44.7059	54	69	54	78	21.1765	21.1765
NM_001369003.1:581-1345_Homo_sapiens_aprataxin_(APTX),_transcript_variant_24,_mRNA	765	222	168	176	199	29.0196	21.9608	23.0065	26.0131	47.9739	55.0327	49.0196	52.0261	50.9804	44.9673	71	40	67	77	27.8431	26.2745	15.6863	30.1961	56.4706	58.0392	45.8824	43.5294	54.1176	41.9608	97	67	47	44	38.0392	18.4314	26.2745	17.2549	35.6863	55.2941	43.5294	64.3137	56.4706	44.7059	54	69	54	78	21.1765	21.1765
NM_001369004.1:284-1048_Homo_sapiens_aprataxin_(APTX),_transcript_variant_25,_mRNA	765	222	168	176	199	29.0196	21.9608	23.0065	26.0131	47.9739	55.0327	49.0196	52.0261	50.9804	44.9673	71	40	67	77	27.8431	26.2745	15.6863	30.1961	56.4706	58.0392	45.8824	43.5294	54.1176	41.9608	97	67	47	44	38.0392	18.4314	26.2745	17.2549	35.6863	55.2941	43.5294	64.3137	56.4706	44.7059	54	69	54	78	21.1765	21.1765
NM_001369005.1:432-1196_Homo_sapiens_aprataxin_(APTX),_transcript_variant_26,_mRNA	765	222	168	176	199	29.0196	21.9608	23.0065	26.0131	47.9739	55.0327	49.0196	52.0261	50.9804	44.9673	71	40	67	77	27.8431	26.2745	15.6863	30.1961	56.4706	58.0392	45.8824	43.5294	54.1176	41.9608	97	67	47	44	38.0392	18.4314	26.2745	17.2549	35.6863	55.2941	43.5294	64.3137	56.4706	44.7059	54	69	54	78	21.1765	21.1765
NM_001369006.1:326-940_Homo_sapiens_aprataxin_(APTX),_transcript_variant_27,_mRNA	615	187	130	141	157	30.4065	21.1382	22.9268	25.5285	46.6667	55.935	48.4553	53.3333	51.5447	44.065	60	35	46	64	29.2683	22.439	17.0732	31.2195	53.6585	60.4878	48.2927	46.3415	51.7073	39.5122	82	51	38	34	40	18.5366	24.878	16.5854	35.122	56.5854	41.4634	64.878	58.5366	43.4146	45	55	46	59	21.9512	22.439
NM_001370669.1:326-1090_Homo_sapiens_aprataxin_(APTX),_transcript_variant_12,_mRNA	765	222	168	176	199	29.0196	21.9608	23.0065	26.0131	47.9739	55.0327	49.0196	52.0261	50.9804	44.9673	71	40	67	77	27.8431	26.2745	15.6863	30.1961	56.4706	58.0392	45.8824	43.5294	54.1176	41.9608	97	67	47	44	38.0392	18.4314	26.2745	17.2549	35.6863	55.2941	43.5294	64.3137	56.4706	44.7059	54	69	54	78	21.1765	21.1765
NM_001370670.1:377-1141_Homo_sapiens_aprataxin_(APTX),_transcript_variant_14,_mRNA	765	222	168	176	199	29.0196	21.9608	23.0065	26.0131	47.9739	55.0327	49.0196	52.0261	50.9804	44.9673	71	40	67	77	27.8431	26.2745	15.6863	30.1961	56.4706	58.0392	45.8824	43.5294	54.1176	41.9608	97	67	47	44	38.0392	18.4314	26.2745	17.2549	35.6863	55.2941	43.5294	64.3137	56.4706	44.7059	54	69	54	78	21.1765	21.1765
NM_001370673.1:560-1324_Homo_sapiens_aprataxin_(APTX),_transcript_variant_15,_mRNA	765	222	168	176	199	29.0196	21.9608	23.0065	26.0131	47.9739	55.0327	49.0196	52.0261	50.9804	44.9673	71	40	67	77	27.8431	26.2745	15.6863	30.1961	56.4706	58.0392	45.8824	43.5294	54.1176	41.9608	97	67	47	44	38.0392	18.4314	26.2745	17.2549	35.6863	55.2941	43.5294	64.3137	56.4706	44.7059	54	69	54	78	21.1765	21.1765
NM_000045.4:58-1026_Homo_sapiens_arginase_1_(ARG1),_transcript_variant_2,_mRNA	969	295	210	216	248	30.4438	21.6718	22.291	25.5934	47.2652	56.0372	47.8844	52.7348	52.1156	43.9628	101	42	65	115	31.2693	20.1238	13.0031	35.6037	55.7276	66.8731	48.6068	44.2724	51.3932	33.1269	94	94	72	63	29.1022	22.291	29.1022	19.5046	41.7957	48.6068	48.6068	58.2043	51.3932	51.3932	100	80	73	70	30.9598	22.6006
NM_001244438.2:58-1050_Homo_sapiens_arginase_1_(ARG1),_transcript_variant_1,_mRNA	993	304	213	227	249	30.6143	21.4502	22.86	25.0755	46.5257	55.6898	47.9355	53.4743	52.0645	44.3102	104	45	66	116	31.4199	19.9396	13.5952	35.0453	54.9849	66.4653	48.6405	45.0151	51.3595	33.5347	96	99	73	63	29.003	22.0544	29.9094	19.0332	41.0876	48.0363	48.9426	58.9124	51.0574	51.9637	104	83	74	70	31.4199	22.3565
NM_001369020.1:58-771_Homo_sapiens_arginase_1_(ARG1),_transcript_variant_3,_mRNA	714	230	148	151	185	32.2129	20.7283	21.1485	25.9104	46.6387	58.1232	47.0588	53.3613	52.9412	41.8768	77	29	47	85	32.3529	19.7479	12.1849	35.7143	55.4622	68.0672	47.8992	44.5378	52.1008	31.9328	72	68	51	47	30.2521	21.4286	28.5714	19.7479	41.1765	50	48.3193	58.8235	51.6807	50	81	54	50	53	34.0336	21.0084
NM_000487.6:374-1903_Homo_sapiens_arylsulfatase_A_(ARSA),_transcript_variant_1,_mRNA	1530	229	550	299	452	14.9673	35.9477	19.5425	29.5425	65.4902	44.5098	49.085	34.5098	50.915	55.4902	75	82	171	182	14.7059	33.5294	16.0784	35.6863	69.2157	50.3922	51.7647	30.7843	48.2353	49.6078	113	134	154	109	22.1569	30.1961	26.2745	21.3725	51.5686	43.5294	47.6471	48.4314	52.3529	56.4706	41	83	225	161	8.03922	44.1176
NM_001085425.3:269-1798_Homo_sapiens_arylsulfatase_A_(ARSA),_transcript_variant_2,_mRNA	1530	229	550	299	452	14.9673	35.9477	19.5425	29.5425	65.4902	44.5098	49.085	34.5098	50.915	55.4902	75	82	171	182	14.7059	33.5294	16.0784	35.6863	69.2157	50.3922	51.7647	30.7843	48.2353	49.6078	113	134	154	109	22.1569	30.1961	26.2745	21.3725	51.5686	43.5294	47.6471	48.4314	52.3529	56.4706	41	83	225	161	8.03922	44.1176
NM_001085426.3:221-1750_Homo_sapiens_arylsulfatase_A_(ARSA),_transcript_variant_3,_mRNA	1530	229	550	299	452	14.9673	35.9477	19.5425	29.5425	65.4902	44.5098	49.085	34.5098	50.915	55.4902	75	82	171	182	14.7059	33.5294	16.0784	35.6863	69.2157	50.3922	51.7647	30.7843	48.2353	49.6078	113	134	154	109	22.1569	30.1961	26.2745	21.3725	51.5686	43.5294	47.6471	48.4314	52.3529	56.4706	41	83	225	161	8.03922	44.1176
NM_001085427.3:176-1705_Homo_sapiens_arylsulfatase_A_(ARSA),_transcript_variant_4,_mRNA	1530	229	550	299	452	14.9673	35.9477	19.5425	29.5425	65.4902	44.5098	49.085	34.5098	50.915	55.4902	75	82	171	182	14.7059	33.5294	16.0784	35.6863	69.2157	50.3922	51.7647	30.7843	48.2353	49.6078	113	134	154	109	22.1569	30.1961	26.2745	21.3725	51.5686	43.5294	47.6471	48.4314	52.3529	56.4706	41	83	225	161	8.03922	44.1176
NM_001085428.3:242-1513_Homo_sapiens_arylsulfatase_A_(ARSA),_transcript_variant_5,_mRNA	1272	200	452	246	374	15.7233	35.5346	19.3396	29.4025	64.9371	45.1258	48.7421	35.0629	51.2579	54.8742	62	69	141	152	14.6226	33.2547	16.2736	35.8491	69.1038	50.4717	52.1226	30.8962	47.8774	49.5283	101	107	125	91	23.8208	29.4811	25.2358	21.4623	50.9434	45.283	46.6981	49.0566	53.3019	54.717	37	70	186	131	8.72642	43.8679
NM_001362782.2:197-1468_Homo_sapiens_arylsulfatase_A_(ARSA),_transcript_variant_6,_mRNA	1272	200	452	246	374	15.7233	35.5346	19.3396	29.4025	64.9371	45.1258	48.7421	35.0629	51.2579	54.8742	62	69	141	152	14.6226	33.2547	16.2736	35.8491	69.1038	50.4717	52.1226	30.8962	47.8774	49.5283	101	107	125	91	23.8208	29.4811	25.2358	21.4623	50.9434	45.283	46.6981	49.0566	53.3019	54.717	37	70	186	131	8.72642	43.8679
NM_000048.4:82-1476_Homo_sapiens_argininosuccinate_lyase_(ASL),_transcript_variant_2,_mRNA	1395	292	402	254	447	20.9319	28.8172	18.2079	32.043	60.8602	52.9749	50.2509	39.1398	49.7491	47.0251	118	58	126	163	25.3763	27.0968	12.4731	35.0538	62.1505	60.4301	47.5269	37.8495	52.4731	39.5699	135	135	94	101	29.0323	20.2151	29.0323	21.7204	41.9355	50.7527	50.7527	58.0645	49.2473	49.2473	39	61	182	183	8.3871	39.1398
NM_001024943.2:264-1658_Homo_sapiens_argininosuccinate_lyase_(ASL),_transcript_variant_1,_mRNA	1395	292	402	254	447	20.9319	28.8172	18.2079	32.043	60.8602	52.9749	50.2509	39.1398	49.7491	47.0251	118	58	126	163	25.3763	27.0968	12.4731	35.0538	62.1505	60.4301	47.5269	37.8495	52.4731	39.5699	135	135	94	101	29.0323	20.2151	29.0323	21.7204	41.9355	50.7527	50.7527	58.0645	49.2473	49.2473	39	61	182	183	8.3871	39.1398
NM_001024944.2:264-1598_Homo_sapiens_argininosuccinate_lyase_(ASL),_transcript_variant_3,_mRNA	1335	276	382	243	434	20.6742	28.6142	18.2022	32.5094	61.1236	53.1835	50.7116	38.8764	49.2884	46.8165	111	55	120	159	24.9438	26.9663	12.3596	35.7303	62.6966	60.6742	48.0899	37.3034	51.9101	39.3258	129	129	90	97	28.9888	20.2247	28.9888	21.7978	42.0225	50.7865	50.7865	57.9775	49.2135	49.2135	36	59	172	178	8.08989	38.6517
NM_001024946.2:264-1580_Homo_sapiens_argininosuccinate_lyase_(ASL),_transcript_variant_4,_mRNA	1317	279	378	242	418	21.1845	28.7016	18.3751	31.7388	60.4404	52.9233	50.1139	39.5596	49.8861	47.0767	113	57	115	154	25.7403	26.1959	12.9841	35.0797	61.2756	60.82	48.0638	38.7244	51.9362	39.18	129	126	89	95	29.385	20.2733	28.7016	21.6401	41.9134	51.0251	50.3417	58.0866	49.6583	48.9749	37	59	174	169	8.42825	39.6355
NM_054012.4:41-1279_Homo_sapiens_argininosuccinate_synthase_1_(ASS1),_transcript_variant_2,_mRNA	1239	309	350	235	345	24.9395	28.2486	18.9669	27.845	56.0936	52.7845	46.8119	43.9064	53.1881	47.2155	118	62	93	140	28.5714	22.5182	15.0121	33.8983	56.4165	62.4697	48.9104	43.5835	51.0896	37.5303	147	115	80	71	35.5932	19.3705	27.845	17.1913	36.5617	52.7845	45.0363	63.4383	54.9637	47.2155	44	58	177	134	10.6538	42.8571
NM_000050.4:357-1595_Homo_sapiens_argininosuccinate_synthase_1_(ASS1),_transcript_variant_1,_mRNA	1239	309	350	235	345	24.9395	28.2486	18.9669	27.845	56.0936	52.7845	46.8119	43.9064	53.1881	47.2155	118	62	93	140	28.5714	22.5182	15.0121	33.8983	56.4165	62.4697	48.9104	43.5835	51.0896	37.5303	147	115	80	71	35.5932	19.3705	27.845	17.1913	36.5617	52.7845	45.0363	63.4383	54.9637	47.2155	44	58	177	134	10.6538	42.8571
NM_000709.4:11-1348_Homo_sapiens_branched_chain_keto_acid_dehydrogenase_E1_subunit_alpha_(BCKDHA),_transcript_variant_1,_mRNA;_nuclear_gene_for_mitochondrial_product	1338	289	413	239	397	21.5994	30.867	17.8625	29.6712	60.5381	51.2706	47.5336	39.4619	52.4664	48.7294	102	73	124	147	22.87	27.8027	16.3677	32.9596	60.7623	55.8296	49.3274	39.2377	50.6726	44.1704	151	107	101	87	33.8565	22.6457	23.991	19.5067	42.1525	53.3632	43.4978	57.8475	56.5022	46.6368	36	59	188	163	8.07175	42.1525
NM_001164783.2:11-1345_Homo_sapiens_branched_chain_keto_acid_dehydrogenase_E1_subunit_alpha_(BCKDHA),_transcript_variant_2,_mRNA;_nuclear_gene_for_mitochondrial_product	1335	288	412	239	396	21.573	30.8614	17.9026	29.6629	60.5243	51.236	47.5655	39.4757	52.4345	48.764	102	73	124	146	22.9213	27.8652	16.4045	32.809	60.6742	55.7303	49.2135	39.3258	50.7865	44.2697	151	107	100	87	33.9326	22.4719	24.0449	19.5506	42.0225	53.4831	43.5955	57.9775	56.4045	46.5169	35	59	188	163	7.86517	42.2472
NM_183050.4:24-1202_Homo_sapiens_branched_chain_keto_acid_dehydrogenase_E1_subunit_beta_(BCKDHB),_transcript_variant_1,_mRNA;_nuclear_gene_for_mitochondrial_product	1179	290	259	321	309	24.5971	21.9678	27.2265	26.2087	48.1764	50.8058	53.4351	51.8236	46.5649	49.1942	92	75	81	145	23.4097	20.6107	19.084	36.8957	57.5064	60.3053	55.9796	42.4936	44.0204	39.6947	104	113	98	78	26.4631	24.9364	28.7532	19.8473	44.7837	46.3104	48.6005	55.2163	51.3995	53.6896	94	133	80	86	23.9186	20.3562
NM_000056.5:24-1202_Homo_sapiens_branched_chain_keto_acid_dehydrogenase_E1_subunit_beta_(BCKDHB),_transcript_variant_2,_mRNA;_nuclear_gene_for_mitochondrial_product	1179	290	259	321	309	24.5971	21.9678	27.2265	26.2087	48.1764	50.8058	53.4351	51.8236	46.5649	49.1942	92	75	81	145	23.4097	20.6107	19.084	36.8957	57.5064	60.3053	55.9796	42.4936	44.0204	39.6947	104	113	98	78	26.4631	24.9364	28.7532	19.8473	44.7837	46.3104	48.6005	55.2163	51.3995	53.6896	94	133	80	86	23.9186	20.3562
NM_001318975.1:89-1057_Homo_sapiens_branched_chain_keto_acid_dehydrogenase_E1_subunit_beta_(BCKDHB),_transcript_variant_3,_mRNA;_nuclear_gene_for_mitochondrial_product	969	260	198	285	226	26.8318	20.4334	29.4118	23.323	43.7564	50.1548	52.7348	56.2436	47.2652	49.8452	84	68	58	113	26.0062	17.9567	21.0526	34.9845	52.9412	60.9907	56.0372	47.0588	43.9628	39.0093	88	99	75	61	27.2446	23.2198	30.6502	18.8854	42.1053	46.13	49.5356	57.8947	50.4644	53.87	88	118	65	52	27.2446	20.1238
NM_000071.3:151-1806_Homo_sapiens_cystathionine_beta-synthase_(CBS),_transcript_variant_1,_mRNA	1656	359	467	272	558	21.6787	28.2005	16.4251	33.6957	61.8961	55.3744	50.1208	38.1039	49.8792	44.6256	154	67	136	195	27.8986	24.6377	12.1377	35.3261	59.9638	63.2246	47.4638	40.0362	52.5362	36.7754	167	152	127	106	30.2536	23.0072	27.5362	19.2029	42.2101	49.4565	46.7391	57.7899	53.2609	50.5435	38	53	204	257	6.88406	36.9565
NM_001178008.3:238-1893_Homo_sapiens_cystathionine_beta-synthase_(CBS),_transcript_variant_2,_mRNA	1656	359	467	272	558	21.6787	28.2005	16.4251	33.6957	61.8961	55.3744	50.1208	38.1039	49.8792	44.6256	154	67	136	195	27.8986	24.6377	12.1377	35.3261	59.9638	63.2246	47.4638	40.0362	52.5362	36.7754	167	152	127	106	30.2536	23.0072	27.5362	19.2029	42.2101	49.4565	46.7391	57.7899	53.2609	50.5435	38	53	204	257	6.88406	36.9565
NM_001178009.3:238-1893_Homo_sapiens_cystathionine_beta-synthase_(CBS),_transcript_variant_3,_mRNA	1656	359	467	272	558	21.6787	28.2005	16.4251	33.6957	61.8961	55.3744	50.1208	38.1039	49.8792	44.6256	154	67	136	195	27.8986	24.6377	12.1377	35.3261	59.9638	63.2246	47.4638	40.0362	52.5362	36.7754	167	152	127	106	30.2536	23.0072	27.5362	19.2029	42.2101	49.4565	46.7391	57.7899	53.2609	50.5435	38	53	204	257	6.88406	36.9565
NM_001320298.2:259-1914_Homo_sapiens_cystathionine_beta-synthase_(CBS),_transcript_variant_4,_mRNA	1656	359	467	272	558	21.6787	28.2005	16.4251	33.6957	61.8961	55.3744	50.1208	38.1039	49.8792	44.6256	154	67	136	195	27.8986	24.6377	12.1377	35.3261	59.9638	63.2246	47.4638	40.0362	52.5362	36.7754	167	152	127	106	30.2536	23.0072	27.5362	19.2029	42.2101	49.4565	46.7391	57.7899	53.2609	50.5435	38	53	204	257	6.88406	36.9565
NM_001321072.1:627-1967_Homo_sapiens_cystathionine_beta-synthase_(CBS),_transcript_variant_5,_mRNA	1341	283	367	225	466	21.1037	27.3676	16.7785	34.7502	62.1178	55.8538	51.5287	37.8822	48.4713	44.1462	125	52	105	165	27.9642	23.4899	11.6331	36.9128	60.4027	64.877	48.5459	39.5973	51.4541	35.123	135	134	93	85	30.2013	20.8054	29.9776	19.0157	39.821	49.217	48.9933	60.179	51.0067	50.783	23	39	169	216	5.14541	37.8076
NM_001358921.2:35-1150_Homo_sapiens_coenzyme_Q2,_polyprenyltransferase_(COQ2),_transcript_variant_2,_mRNA;_nuclear_gene_for_mitochondrial_product	1116	243	272	295	306	21.7742	24.3728	26.4337	27.4194	51.7921	49.1935	53.853	48.2079	46.147	50.8065	86	77	92	117	23.1183	24.7312	20.6989	31.4516	56.1828	54.5699	52.1505	43.8172	47.8495	45.4301	81	111	94	86	21.7742	25.2688	29.8387	23.1183	48.3871	44.8925	52.957	51.6129	47.043	55.1075	76	107	86	103	20.4301	23.1183
NM_015697.9:221-1486_Homo_sapiens_coenzyme_Q2,_polyprenyltransferase_(COQ2),_transcript_variant_1,_mRNA;_nuclear_gene_for_mitochondrial_product	1266	275	324	320	347	21.722	25.5924	25.2765	27.4092	53.0016	49.1311	52.6856	46.9984	47.3144	50.8689	101	82	106	133	23.9336	25.1185	19.4313	31.5166	56.6351	55.4502	50.9479	43.3649	49.0521	44.5498	87	120	115	100	20.6161	27.2512	28.436	23.6967	50.9479	44.3128	52.1327	49.0521	47.8673	55.6872	87	118	103	114	20.6161	24.4076
NM_020247.5:116-2059_Homo_sapiens_coenzyme_Q8A_(COQ8A),_mRNA;_nuclear_gene_for_mitochondrial_product	1944	410	592	362	580	21.0905	30.4527	18.6214	29.8354	60.2881	50.9259	48.4568	39.7119	51.5432	49.0741	154	100	166	228	23.7654	25.6173	15.4321	35.1852	60.8025	58.9506	50.6173	39.1975	49.3827	41.0494	201	183	151	113	31.0185	23.3025	28.2407	17.4383	40.7407	48.4568	45.679	59.2593	54.321	51.5432	55	79	275	239	8.48765	42.4383
NM_020312.4:28-984_Homo_sapiens_coenzyme_Q9_(COQ9),_mRNA;_nuclear_gene_for_mitochondrial_product	957	223	265	179	290	23.302	27.6907	18.7043	30.303	57.9937	53.605	49.0073	42.0063	50.9927	46.395	73	45	93	108	22.884	29.1536	14.1066	33.8558	63.0094	56.7398	47.9624	36.9906	52.0376	43.2602	97	79	84	59	30.4075	26.3323	24.7649	18.4953	44.8276	48.9028	43.2602	55.1724	56.7398	51.0972	53	55	88	123	16.6144	27.5862
NM_001875.5:136-4638_Homo_sapiens_carbamoyl-phosphate_synthase_1_(CPS1),_transcript_variant_2,_mRNA;_nuclear_gene_for_mitochondrial_product	4503	1266	967	1157	1113	28.1146	21.4746	25.694	24.7169	46.1914	52.8314	50.4108	53.8086	49.5892	47.1686	465	248	268	520	30.9793	17.8548	16.5223	34.6436	52.4983	65.6229	51.1659	47.5017	48.8341	34.3771	466	454	349	232	31.046	23.2512	30.2465	15.4564	38.7075	46.5023	45.7029	61.2925	54.2971	53.4977	335	455	350	361	22.3185	23.3178
NM_001122633.3:98-4600_Homo_sapiens_carbamoyl-phosphate_synthase_1_(CPS1),_transcript_variant_1,_mRNA;_nuclear_gene_for_mitochondrial_product	4503	1266	967	1157	1113	28.1146	21.4746	25.694	24.7169	46.1914	52.8314	50.4108	53.8086	49.5892	47.1686	465	248	268	520	30.9793	17.8548	16.5223	34.6436	52.4983	65.6229	51.1659	47.5017	48.8341	34.3771	466	454	349	232	31.046	23.2512	30.2465	15.4564	38.7075	46.5023	45.7029	61.2925	54.2971	53.4977	335	455	350	361	22.3185	23.3178
NM_001369256.1:50-4585_Homo_sapiens_carbamoyl-phosphate_synthase_1_(CPS1),_transcript_variant_4,_mRNA;_nuclear_gene_for_mitochondrial_product	4536	1282	972	1163	1119	28.2628	21.4286	25.6393	24.6693	46.0979	52.9321	50.3086	53.9021	49.6914	47.0679	471	249	270	522	31.1508	17.8571	16.4683	34.5238	52.381	65.6746	50.9921	47.619	49.0079	34.3254	471	459	350	232	31.1508	23.1481	30.3571	15.3439	38.4921	46.4947	45.7011	61.5079	54.2989	53.5053	340	455	352	365	22.4868	23.2804
NM_001369257.1:218-4720_Homo_sapiens_carbamoyl-phosphate_synthase_1_(CPS1),_transcript_variant_5,_mRNA;_nuclear_gene_for_mitochondrial_product	4503	1266	967	1157	1113	28.1146	21.4746	25.694	24.7169	46.1914	52.8314	50.4108	53.8086	49.5892	47.1686	465	248	268	520	30.9793	17.8548	16.5223	34.6436	52.4983	65.6229	51.1659	47.5017	48.8341	34.3771	466	454	349	232	31.046	23.2512	30.2465	15.4564	38.7075	46.5023	45.7029	61.2925	54.2971	53.4977	335	455	350	361	22.3185	23.3178
NM_000784.4:37-1632_Homo_sapiens_cytochrome_P450_family_27_subfamily_A_member_1_(CYP27A1),_mRNA;_nuclear_gene_for_mitochondrial_product	1596	326	472	326	472	20.4261	29.5739	20.4261	29.5739	59.1479	50	50	40.8521	50	50	107	89	168	168	20.1128	31.5789	16.7293	31.5789	63.1579	51.6917	48.3083	36.8421	51.6917	48.3083	156	160	118	98	29.3233	22.1805	30.0752	18.4211	40.6015	47.7444	48.4962	59.3985	51.5038	52.2556	63	77	186	206	11.8421	34.9624
NM_001918.5:15-1463_Homo_sapiens_dihydrolipoamide_branched_chain_transacylase_E2_(DBT),_mRNA;_nuclear_gene_for_mitochondrial_product	1449	451	288	405	305	31.1249	19.8758	27.9503	21.049	40.9248	52.1739	48.9993	59.0752	51.0007	47.8261	152	83	95	153	31.47	19.6687	17.1843	31.677	51.3458	63.147	48.8613	48.6542	51.1387	36.853	152	150	112	69	31.47	23.1884	31.0559	14.2857	37.4741	45.7557	45.3416	62.5259	54.6584	54.2443	147	172	81	83	30.4348	16.7702
NM_001082971.2:150-1592_Homo_sapiens_dopa_decarboxylase_(DDC),_transcript_variant_1,_mRNA	1443	343	368	323	409	23.7699	25.5024	22.3839	28.3437	53.8462	52.1137	50.7277	46.1538	49.2723	47.8863	118	88	108	167	24.5322	22.4532	18.2952	34.7193	57.1726	59.2516	53.0146	42.8274	46.9854	40.7484	137	146	109	89	28.4823	22.6611	30.3534	18.5031	41.1642	46.9854	48.8565	58.8358	51.1435	53.0146	88	89	151	153	18.2952	31.3929
NM_000790.4:87-1529_Homo_sapiens_dopa_decarboxylase_(DDC),_transcript_variant_2,_mRNA	1443	343	368	323	409	23.7699	25.5024	22.3839	28.3437	53.8462	52.1137	50.7277	46.1538	49.2723	47.8863	118	88	108	167	24.5322	22.4532	18.2952	34.7193	57.1726	59.2516	53.0146	42.8274	46.9854	40.7484	137	146	109	89	28.4823	22.6611	30.3534	18.5031	41.1642	46.9854	48.8565	58.8358	51.1435	53.0146	88	89	151	153	18.2952	31.3929
NM_001242886.2:87-1415_Homo_sapiens_dopa_decarboxylase_(DDC),_transcript_variant_3,_mRNA	1329	329	325	296	379	24.7555	24.4545	22.2724	28.5177	52.9722	53.2731	50.7901	47.0278	49.2099	46.7269	110	75	101	157	24.8307	22.7991	16.93	35.4402	58.2393	60.2709	52.3702	41.7607	47.6298	39.7291	131	135	97	80	29.5711	21.8962	30.474	18.0587	39.9549	47.6298	48.5327	60.0451	51.4673	52.3702	88	86	127	142	19.8646	28.6682
NM_001242887.2:87-1385_Homo_sapiens_dopa_decarboxylase_(DDC),_transcript_variant_4,_mRNA	1299	309	331	290	369	23.7875	25.4811	22.3249	28.4065	53.8876	52.194	50.7313	46.1124	49.2687	47.806	108	79	100	146	24.9423	23.0947	18.2448	33.7182	56.8129	58.6605	51.963	43.1871	48.037	41.3395	126	132	94	81	29.0993	21.709	30.485	18.7067	40.4157	47.806	49.1917	59.5843	50.8083	52.194	75	79	137	142	17.321	31.6397
NM_001242888.2:87-1295_Homo_sapiens_dopa_decarboxylase_(DDC),_transcript_variant_5,_mRNA	1209	294	304	276	335	24.3176	25.1447	22.8288	27.7089	52.8536	52.0265	50.5376	47.1464	49.4624	47.9735	99	71	94	139	24.5658	23.3251	17.6179	34.4913	57.8164	59.0571	52.1092	42.1836	47.8908	40.9429	120	123	88	72	29.7767	21.8362	30.5211	17.866	39.7022	47.6427	48.3871	60.2978	51.6129	52.3573	75	82	122	124	18.6104	30.273
NM_001242889.2:87-1250_Homo_sapiens_dopa_decarboxylase_(DDC),_transcript_variant_6,_mRNA	1164	281	288	267	328	24.1409	24.7423	22.9381	28.1787	52.921	52.3196	51.1168	47.079	48.8832	47.6804	98	75	87	128	25.2577	22.4227	19.3299	32.9897	55.4124	58.2474	52.3196	44.5876	47.6804	41.7526	115	120	77	76	29.6392	19.8454	30.9278	19.5876	39.433	49.2268	50.5155	60.567	49.4845	50.7732	68	72	124	124	17.5258	31.9588
NM_001242890.2:87-1103_Homo_sapiens_dopa_decarboxylase_(DDC),_transcript_variant_7,_mRNA	1017	237	264	219	297	23.3038	25.9587	21.5339	29.2035	55.1622	52.5074	50.7375	44.8378	49.2625	47.4926	87	62	66	124	25.6637	19.469	18.2891	36.5782	56.0472	62.2419	54.8673	43.9528	45.1327	37.7581	87	101	87	64	25.6637	25.6637	29.7935	18.8791	44.5428	44.5428	48.6726	55.4572	51.3274	55.4572	63	56	111	109	18.5841	32.7434
NM_000108.5:69-1598_Homo_sapiens_dihydrolipoamide_dehydrogenase_(DLD),_transcript_variant_1,_mRNA;_nuclear_gene_for_mitochondrial_product	1530	464	258	432	376	30.3268	16.8627	28.2353	24.5752	41.4379	54.902	52.8105	58.5621	47.1895	45.098	153	84	69	204	30	13.5294	16.4706	40	53.5294	70	56.4706	46.4706	43.5294	30	152	146	119	93	29.8039	23.3333	28.6275	18.2353	41.5686	48.0392	46.8627	58.4314	53.1373	51.9608	159	202	70	79	31.1765	13.7255
NM_001289750.1:293-1525_Homo_sapiens_dihydrolipoamide_dehydrogenase_(DLD),_transcript_variant_2,_mRNA;_nuclear_gene_for_mitochondrial_product	1233	388	198	342	305	31.468	16.0584	27.7372	24.7364	40.7948	56.2044	52.4736	59.2052	47.5264	43.7956	127	61	51	172	30.9002	12.4088	14.8418	41.8491	54.2579	72.7494	56.691	45.7421	43.309	27.2506	124	121	95	71	30.1703	23.1144	29.4404	17.2749	40.3893	47.4453	46.7153	59.6107	53.2847	52.5547	137	160	52	62	33.3333	12.6521
NM_001289751.1:145-1605_Homo_sapiens_dihydrolipoamide_dehydrogenase_(DLD),_transcript_variant_3,_mRNA;_nuclear_gene_for_mitochondrial_product	1461	443	248	410	360	30.3217	16.9747	28.063	24.6407	41.6153	54.9624	52.7036	58.3847	47.2964	45.0376	144	79	67	197	29.5688	13.7577	16.2218	40.4517	54.2094	70.0205	56.6735	45.7906	43.3265	29.9795	146	140	114	87	29.9795	23.4086	28.7474	17.8645	41.2731	47.8439	46.6119	58.7269	53.3881	52.1561	153	191	67	76	31.4168	13.7577
NM_001289752.1:145-1530_Homo_sapiens_dihydrolipoamide_dehydrogenase_(DLD),_transcript_variant_4,_mRNA;_nuclear_gene_for_mitochondrial_product	1386	419	230	393	344	30.2309	16.5945	28.355	24.8196	41.4141	55.0505	53.1746	58.5859	46.8254	44.9495	133	81	63	185	28.7879	13.6364	17.5325	40.0433	53.6797	68.8312	57.5758	46.3203	42.4242	31.1688	138	133	105	86	29.8701	22.7273	28.7879	18.6147	41.342	48.4848	47.4026	58.658	52.5974	51.5152	148	179	62	73	32.0346	13.4199
NM_000156.6:67-777_Homo_sapiens_guanidinoacetate_N-methyltransferase_(GAMT),_transcript_variant_1,_mRNA	711	136	239	114	222	19.128	33.6146	16.0338	31.2236	64.8383	50.3516	47.2574	35.1617	52.7426	49.6484	56	38	61	82	23.6287	25.7384	16.0338	34.5992	60.3376	58.2278	50.6329	39.6624	49.3671	41.7722	65	62	68	42	27.4262	28.692	26.1603	17.7215	46.4135	45.1477	43.8819	53.5865	56.1181	54.8523	15	14	110	98	6.32911	46.4135
NM_138924.3:67-876_Homo_sapiens_guanidinoacetate_N-methyltransferase_(GAMT),_transcript_variant_2,_mRNA	810	151	253	147	259	18.642	31.2346	18.1481	31.9753	63.2099	50.6173	50.1235	36.7901	49.8765	49.3827	55	44	70	101	20.3704	25.9259	16.2963	37.4074	63.3333	57.7778	53.7037	36.6667	46.2963	42.2222	68	69	75	58	25.1852	27.7778	25.5556	21.4815	49.2593	46.6667	47.037	50.7407	52.963	53.3333	28	34	108	100	10.3704	40
NM_001482.3:92-1363_Homo_sapiens_glycine_amidinotransferase_(GATM),_transcript_variant_1,_mRNA;_nuclear_gene_for_mitochondrial_product	1272	346	309	313	304	27.2013	24.2925	24.6069	23.8994	48.1918	51.1006	48.5063	51.8082	51.4937	48.8994	122	83	89	130	28.7736	20.9906	19.5755	30.6604	51.6509	59.434	50.2358	48.3491	49.7642	40.566	131	110	104	79	30.8962	24.5283	25.9434	18.6321	43.1604	49.5283	44.5755	56.8396	55.4245	50.4717	93	120	116	95	21.934	27.3585
NM_001321015.2:935-1819_Homo_sapiens_glycine_amidinotransferase_(GATM),_transcript_variant_2,_mRNA;_nuclear_gene_for_mitochondrial_product	885	249	207	236	193	28.1356	23.3898	26.6667	21.8079	45.1977	49.9435	48.4746	54.8023	51.5254	50.0565	94	57	61	83	31.8644	20.678	19.322	28.1356	48.8136	60	47.4576	51.1864	52.5424	40	89	85	69	52	30.1695	23.3898	28.8136	17.6271	41.0169	47.7966	46.4407	58.9831	53.5593	52.2034	66	94	77	58	22.3729	26.1017
NM_000159.4:78-1394_Homo_sapiens_glutaryl-CoA_dehydrogenase_(GCDH),_transcript_variant_1,_mRNA;_nuclear_gene_for_mitochondrial_product	1317	267	381	246	423	20.2733	28.9294	18.6788	32.1185	61.0478	52.3918	50.7973	38.9522	49.2027	47.6082	114	64	114	147	25.9681	25.9681	14.5786	33.4852	59.4533	59.4533	48.0638	40.5467	51.9362	40.5467	119	122	96	102	27.1071	21.8679	27.7904	23.2346	45.1025	50.3417	51.0251	54.8975	48.9749	49.6583	34	60	171	174	7.74487	38.9522
NM_013976.5:78-1364_Homo_sapiens_glutaryl-CoA_dehydrogenase_(GCDH),_transcript_variant_2,_mRNA;_nuclear_gene_for_mitochondrial_product	1287	261	366	247	413	20.2797	28.4382	19.1919	32.0901	60.5284	52.3699	51.2821	39.4716	48.7179	47.6301	109	68	111	141	25.4079	25.8741	15.8508	32.8671	58.7413	58.2751	48.7179	41.2587	51.2821	41.7249	118	120	91	100	27.5058	21.2121	27.972	23.31	44.5221	50.8159	51.2821	55.4779	48.7179	49.1841	34	59	164	172	7.92541	38.2284
NM_000161.3:164-916_Homo_sapiens_GTP_cyclohydrolase_1_(GCH1),_transcript_variant_1,_mRNA	753	184	194	140	235	24.4356	25.7636	18.5923	31.2085	56.9721	55.6441	49.8008	43.0279	50.1992	44.3559	72	27	65	87	28.6853	25.8964	10.757	34.6614	60.5578	63.3466	45.4183	39.4422	54.5817	36.6534	74	67	58	52	29.4821	23.1076	26.6932	20.7171	43.8247	50.1992	47.4104	56.1753	52.5896	49.8008	38	46	71	96	15.1394	28.2869
NM_001024024.2:164-916_Homo_sapiens_GTP_cyclohydrolase_1_(GCH1),_transcript_variant_2,_mRNA	753	184	194	140	235	24.4356	25.7636	18.5923	31.2085	56.9721	55.6441	49.8008	43.0279	50.1992	44.3559	72	27	65	87	28.6853	25.8964	10.757	34.6614	60.5578	63.3466	45.4183	39.4422	54.5817	36.6534	74	67	58	52	29.4821	23.1076	26.6932	20.7171	43.8247	50.1992	47.4104	56.1753	52.5896	49.8008	38	46	71	96	15.1394	28.2869
NM_001024070.2:164-865_Homo_sapiens_GTP_cyclohydrolase_1_(GCH1),_transcript_variant_3,_mRNA	702	169	184	138	211	24.0741	26.2108	19.6581	30.057	56.2678	54.1311	49.7151	43.7322	50.2849	45.8689	61	31	62	80	26.0684	26.4957	13.2479	34.188	60.6838	60.2564	47.4359	39.3162	52.5641	39.7436	72	60	57	45	30.7692	24.359	25.641	19.2308	43.5897	50	44.8718	56.4103	55.1282	50	36	47	65	86	15.3846	27.7778
NM_001024071.2:164-805_Homo_sapiens_GTP_cyclohydrolase_1_(GCH1),_transcript_variant_4,_mRNA	642	150	175	115	202	23.3645	27.2586	17.9128	31.4642	58.7227	54.8287	49.3769	41.2773	50.6231	45.1713	53	24	58	79	24.7664	27.1028	11.215	36.9159	64.0187	61.6822	48.1308	35.9813	51.8692	38.3178	66	52	55	41	30.8411	25.7009	24.2991	19.1589	44.8598	50	43.4579	55.1402	56.5421	50	31	39	62	82	14.486	28.972
NM_002076.4:131-1789_Homo_sapiens_glucosamine_(N-acetyl)-6-sulfatase_(GNS),_mRNA	1659	435	407	413	404	26.2206	24.5329	24.8945	24.352	48.8849	50.5726	49.2465	51.1151	50.7535	49.4274	162	115	126	150	29.2948	22.7848	20.7957	27.1248	49.9096	56.4195	47.9204	50.0904	52.0796	43.5805	169	154	125	105	30.5606	22.604	27.8481	18.9873	41.5913	49.5479	46.8354	58.4087	53.1646	50.4521	104	144	156	149	18.8065	28.2098
NM_001352514.2:32-2653_Homo_sapiens_holocarboxylase_synthetase_(HLCS),_transcript_variant_4,_mRNA	2622	628	672	607	715	23.9512	25.6293	23.1503	27.2693	52.8986	51.2204	50.4195	47.1014	49.5805	48.7796	221	152	216	285	25.286	24.714	17.3913	32.6087	57.3227	57.8947	50	42.6773	50	42.1053	262	264	175	173	29.9771	20.0229	30.2059	19.7941	39.8169	49.7712	50	60.1831	50	50.2288	145	191	281	257	16.5904	32.151
NM_000411.8:447-2627_Homo_sapiens_holocarboxylase_synthetase_(HLCS),_transcript_variant_1,_mRNA	2181	550	550	499	582	25.2178	25.2178	22.8794	26.685	51.9028	51.9028	49.5644	48.0972	50.4356	48.0972	193	115	180	239	26.5475	24.7593	15.8184	32.8748	57.6341	59.4223	48.6933	42.3659	51.3067	40.5777	235	221	139	132	32.3246	19.1197	30.3989	18.1568	37.2765	50.4814	48.5557	62.7235	51.4443	49.5186	122	163	231	211	16.7813	31.7744
NM_001242784.3:1428-3608_Homo_sapiens_holocarboxylase_synthetase_(HLCS),_transcript_variant_3,_mRNA	2181	550	550	499	582	25.2178	25.2178	22.8794	26.685	51.9028	51.9028	49.5644	48.0972	50.4356	48.0972	193	115	180	239	26.5475	24.7593	15.8184	32.8748	57.6341	59.4223	48.6933	42.3659	51.3067	40.5777	235	221	139	132	32.3246	19.1197	30.3989	18.1568	37.2765	50.4814	48.5557	62.7235	51.4443	49.5186	122	163	231	211	16.7813	31.7744
NM_001242785.2:604-2784_Homo_sapiens_holocarboxylase_synthetase_(HLCS),_transcript_variant_2,_mRNA	2181	550	550	499	582	25.2178	25.2178	22.8794	26.685	51.9028	51.9028	49.5644	48.0972	50.4356	48.0972	193	115	180	239	26.5475	24.7593	15.8184	32.8748	57.6341	59.4223	48.6933	42.3659	51.3067	40.5777	235	221	139	132	32.3246	19.1197	30.3989	18.1568	37.2765	50.4814	48.5557	62.7235	51.4443	49.5186	122	163	231	211	16.7813	31.7744
NM_001352515.2:301-2481_Homo_sapiens_holocarboxylase_synthetase_(HLCS),_transcript_variant_5,_mRNA	2181	550	550	499	582	25.2178	25.2178	22.8794	26.685	51.9028	51.9028	49.5644	48.0972	50.4356	48.0972	193	115	180	239	26.5475	24.7593	15.8184	32.8748	57.6341	59.4223	48.6933	42.3659	51.3067	40.5777	235	221	139	132	32.3246	19.1197	30.3989	18.1568	37.2765	50.4814	48.5557	62.7235	51.4443	49.5186	122	163	231	211	16.7813	31.7744
NM_001352516.2:504-2684_Homo_sapiens_holocarboxylase_synthetase_(HLCS),_transcript_variant_6,_mRNA	2181	550	550	499	582	25.2178	25.2178	22.8794	26.685	51.9028	51.9028	49.5644	48.0972	50.4356	48.0972	193	115	180	239	26.5475	24.7593	15.8184	32.8748	57.6341	59.4223	48.6933	42.3659	51.3067	40.5777	235	221	139	132	32.3246	19.1197	30.3989	18.1568	37.2765	50.4814	48.5557	62.7235	51.4443	49.5186	122	163	231	211	16.7813	31.7744
NM_001352517.1:458-2638_Homo_sapiens_holocarboxylase_synthetase_(HLCS),_transcript_variant_7,_mRNA	2181	550	550	499	582	25.2178	25.2178	22.8794	26.685	51.9028	51.9028	49.5644	48.0972	50.4356	48.0972	193	115	180	239	26.5475	24.7593	15.8184	32.8748	57.6341	59.4223	48.6933	42.3659	51.3067	40.5777	235	221	139	132	32.3246	19.1197	30.3989	18.1568	37.2765	50.4814	48.5557	62.7235	51.4443	49.5186	122	163	231	211	16.7813	31.7744
NM_001352518.2:317-2497_Homo_sapiens_holocarboxylase_synthetase_(HLCS),_transcript_variant_8,_mRNA	2181	550	550	499	582	25.2178	25.2178	22.8794	26.685	51.9028	51.9028	49.5644	48.0972	50.4356	48.0972	193	115	180	239	26.5475	24.7593	15.8184	32.8748	57.6341	59.4223	48.6933	42.3659	51.3067	40.5777	235	221	139	132	32.3246	19.1197	30.3989	18.1568	37.2765	50.4814	48.5557	62.7235	51.4443	49.5186	122	163	231	211	16.7813	31.7744
NM_152419.3:34-1941_Homo_sapiens_heparan-alpha-glucosaminide_N-acetyltransferase_(HGSNAT),_transcript_variant_1,_mRNA	1908	414	465	539	490	21.6981	24.3711	28.2495	25.6813	50.0524	47.3795	53.9308	49.9476	46.0692	52.6205	158	138	149	191	24.8428	23.4277	21.6981	30.0314	53.4591	54.8742	51.7296	46.5409	48.2704	45.1258	154	223	136	123	24.2138	21.3836	35.0629	19.3396	40.7233	43.5535	54.4025	59.2767	45.5975	56.4465	102	178	180	176	16.0377	28.3019
NM_001363227.2:34-2028_Homo_sapiens_heparan-alpha-glucosaminide_N-acetyltransferase_(HGSNAT),_transcript_variant_2,_mRNA	1995	430	491	561	513	21.5539	24.6115	28.1203	25.7143	50.3258	47.2682	53.8346	49.6742	46.1654	52.7318	163	148	157	197	24.5113	23.609	22.2556	29.6241	53.2331	54.1353	51.8797	46.7669	48.1203	45.8647	159	231	144	131	23.9098	21.6541	34.7368	19.6992	41.3534	43.609	54.4361	58.6466	45.5639	56.391	108	182	190	185	16.2406	28.5714
NM_001363228.2:34-1749_Homo_sapiens_heparan-alpha-glucosaminide_N-acetyltransferase_(HGSNAT),_transcript_variant_3,_mRNA	1716	373	430	470	443	21.7366	25.0583	27.3893	25.8159	50.8741	47.5524	53.2051	49.1259	46.7949	52.4476	138	118	137	179	24.1259	23.951	20.6294	31.2937	55.2448	55.4196	51.9231	44.7552	48.0769	44.5804	147	193	124	108	25.6993	21.6783	33.7413	18.8811	40.5594	44.5804	52.6224	59.4406	47.3776	55.4196	88	159	169	156	15.3846	29.5455
NM_001363229.2:867-1910_Homo_sapiens_heparan-alpha-glucosaminide_N-acetyltransferase_(HGSNAT),_transcript_variant_4,_mRNA	1044	220	255	309	260	21.0728	24.4253	29.5977	24.9042	49.3295	45.977	54.5019	50.6705	45.4981	54.023	86	84	83	95	24.7126	23.8506	24.1379	27.2989	51.1494	52.0115	51.4368	48.8506	48.5632	47.9885	81	130	71	66	23.2759	20.4023	37.3563	18.9655	39.3678	42.2414	56.3218	60.6322	43.6782	57.7586	53	95	101	99	15.2299	29.023
NM_000194.3:148-804_Homo_sapiens_hypoxanthine_phosphoribosyltransferase_1_(HPRT1),_mRNA	657	197	110	190	160	29.9848	16.7428	28.9193	24.3531	41.0959	54.3379	53.2725	58.9041	46.7275	45.6621	72	37	34	76	32.8767	15.5251	16.895	34.7032	50.2283	67.5799	51.5982	49.7717	48.4018	32.4201	74	72	34	39	33.79	15.5251	32.8767	17.8082	33.3333	51.5982	50.6849	66.6667	49.3151	48.4018	51	81	42	45	23.2877	19.1781
NM_000202.8:170-1822_Homo_sapiens_iduronate_2-sulfatase_(IDS),_transcript_variant_1,_mRNA	1653	367	469	427	390	22.2021	28.3727	25.8318	23.5935	51.9661	45.7955	49.4253	48.0339	50.5747	54.2045	119	117	153	162	21.5971	27.7677	21.2341	29.4011	57.1688	50.9982	50.6352	42.8312	49.3648	49.0018	170	154	139	88	30.853	25.2269	27.9492	15.971	41.1978	46.824	43.9201	58.8022	56.0799	53.176	78	156	177	140	14.1561	32.1234
NM_006123.5:170-1201_Homo_sapiens_iduronate_2-sulfatase_(IDS),_transcript_variant_2,_mRNA	1032	228	316	246	242	22.093	30.6202	23.8372	23.4496	54.0698	45.5426	47.2868	45.9302	52.7132	54.4574	84	70	94	96	24.4186	27.3256	20.3488	27.907	55.2326	52.3256	48.2558	44.7674	51.7442	47.6744	101	95	92	56	29.3605	26.7442	27.6163	16.2791	43.0233	45.6395	43.8953	56.9767	56.1047	54.3605	43	81	130	90	12.5	37.7907
NM_001166550.4:396-1778_Homo_sapiens_iduronate_2-sulfatase_(IDS),_transcript_variant_3,_mRNA	1383	322	374	367	320	23.2827	27.0427	26.5365	23.1381	50.1808	46.4208	49.6746	49.8192	50.3254	53.5792	102	103	123	133	22.1258	26.6811	22.3427	28.8503	55.5315	50.9761	51.1931	44.4685	48.8069	49.0239	152	125	114	70	32.9718	24.7289	27.115	15.1844	39.9132	48.1562	42.2993	60.0868	57.7007	51.8438	68	139	137	117	14.7505	29.718
NM_000203.5:42-2003_Homo_sapiens_alpha-L-iduronidase_(IDUA),_transcript_variant_1,_mRNA	1962	303	738	312	609	15.4434	37.6147	15.9021	31.0398	68.6544	46.4832	46.9419	31.3456	53.0581	53.5168	111	98	233	212	16.9725	35.6269	14.9847	32.4159	68.0428	49.3884	47.4006	31.9572	52.5994	50.6116	161	173	182	138	24.6177	27.8287	26.4526	21.1009	48.9297	45.7187	47.5535	51.0703	52.4465	54.2813	31	41	323	259	4.74006	49.3884
NM_001363576.1:453-2018_Homo_sapiens_alpha-L-iduronidase_(IDUA),_transcript_variant_3,_mRNA	1566	251	580	249	486	16.0281	37.037	15.9004	31.0345	68.0715	47.0626	46.9349	31.9285	53.0651	52.9374	92	83	175	172	17.6245	33.5249	15.9004	32.9502	66.4751	50.5747	48.8506	33.5249	51.1494	49.4253	132	134	147	109	25.2874	28.1609	25.6705	20.8812	49.0421	46.1686	46.5517	50.9579	53.4483	53.8314	27	32	258	205	5.17241	49.4253
NR_110313.1:1-246_Homo_sapiens_alpha-L-iduronidase_(IDUA),_transcript_variant_2,_non-coding_RNA	246	24	104	31	87	9.7561	42.2764	12.6016	35.3659	77.6423	45.122	47.9675	22.3577	52.0325	54.878	4	5	34	39	4.87805	41.4634	6.09756	47.561	89.0244	52.439	53.6585	10.9756	46.3415	47.561	11	8	39	24	13.4146	47.561	9.7561	29.2683	76.8293	42.6829	39.0244	23.1707	60.9756	57.3171	9	18	31	24	10.9756	37.8049
NM_002225.5:34-1305_Homo_sapiens_isovaleryl-CoA_dehydrogenase_(IVD),_transcript_variant_1,_mRNA;_nuclear_gene_for_mitochondrial_product	1272	272	326	278	396	21.3836	25.6289	21.8553	31.1321	56.761	52.5157	52.9874	43.239	47.0126	47.4843	109	59	102	154	25.7075	24.0566	13.9151	36.3208	60.3774	62.0283	50.2358	39.6226	49.7642	37.9717	130	124	82	88	30.6604	19.3396	29.2453	20.7547	40.0943	51.4151	50	59.9057	50	48.5849	33	95	142	154	7.78302	33.4906
NM_001159508.3:34-1215_Homo_sapiens_isovaleryl-CoA_dehydrogenase_(IVD),_transcript_variant_2,_mRNA;_nuclear_gene_for_mitochondrial_product	1182	249	298	262	373	21.066	25.2115	22.1658	31.5567	56.7682	52.6227	53.7225	43.2318	46.2775	47.3773	100	57	90	147	25.3807	22.8426	14.467	37.3096	60.1523	62.6904	51.7766	39.8477	48.2234	37.3096	117	116	77	84	29.6954	19.5431	29.4416	21.3198	40.8629	51.0152	50.7614	59.1371	49.2386	48.9848	32	89	131	142	8.12183	33.2487
NM_001354597.3:461-1684_Homo_sapiens_isovaleryl-CoA_dehydrogenase_(IVD),_transcript_variant_3,_mRNA;_nuclear_gene_for_mitochondrial_product	1224	272	307	277	368	22.2222	25.0817	22.6307	30.0654	55.1471	52.2876	52.6961	44.8529	47.3039	47.7124	107	62	93	146	26.2255	22.7941	15.1961	35.7843	58.5784	62.0098	50.9804	41.4216	49.0196	37.9902	129	118	77	84	31.6176	18.8725	28.9216	20.5882	39.4608	52.2059	49.5098	60.5392	50.4902	47.7941	36	97	137	138	8.82353	33.5784
NM_001354598.3:34-1368_Homo_sapiens_isovaleryl-CoA_dehydrogenase_(IVD),_transcript_variant_4,_mRNA;_nuclear_gene_for_mitochondrial_product	1335	288	363	281	403	21.573	27.191	21.0487	30.1873	57.3783	51.7603	51.236	42.6217	48.764	48.2397	106	63	117	159	23.8202	26.2921	14.1573	35.7303	62.0225	59.5506	49.8876	37.9775	50.1124	40.4494	137	121	97	90	30.7865	21.7978	27.191	20.2247	42.0225	51.0112	47.4157	57.9775	52.5843	48.9888	45	97	149	154	10.1124	33.4831
NM_001354599.3:34-1392_Homo_sapiens_isovaleryl-CoA_dehydrogenase_(IVD),_transcript_variant_5,_mRNA;_nuclear_gene_for_mitochondrial_product	1359	286	344	296	433	21.0449	25.3127	21.7807	31.8617	57.1744	52.9065	53.6424	42.8256	46.3576	47.0935	116	64	107	166	25.6071	23.6203	14.128	36.6446	60.2649	62.2517	50.7726	39.7351	49.2274	37.7483	134	131	87	101	29.5806	19.2053	28.9183	22.2958	41.5011	51.8764	51.2141	58.4989	48.7859	48.1236	36	101	150	166	7.94702	33.1126
NM_001354600.3:34-1455_Homo_sapiens_isovaleryl-CoA_dehydrogenase_(IVD),_transcript_variant_6,_mRNA;_nuclear_gene_for_mitochondrial_product	1422	302	381	299	440	21.2377	26.7932	21.0267	30.9423	57.7356	52.18	51.9691	42.2644	48.0309	47.82	113	68	122	171	23.8397	25.7384	14.346	36.0759	61.8143	59.9156	50.4219	38.1857	49.5781	40.0844	141	128	102	103	29.7468	21.519	27.0042	21.73	43.2489	51.4768	48.7342	56.7511	51.2658	48.5232	48	103	157	166	10.1266	33.1224
NM_001354601.3:34-1488_Homo_sapiens_isovaleryl-CoA_dehydrogenase_(IVD),_transcript_variant_7,_mRNA;_nuclear_gene_for_mitochondrial_product	1455	307	405	317	426	21.0997	27.8351	21.7869	29.2784	57.1134	50.378	51.0653	42.8866	48.9347	49.622	119	72	139	155	24.5361	28.6598	14.8454	31.9588	60.6186	56.4948	46.8041	39.3814	53.1959	43.5052	141	140	109	95	29.0722	22.4742	28.866	19.5876	42.0619	48.6598	48.4536	57.9381	51.5464	51.3402	47	105	157	176	9.69072	32.3711
NM_018368.4:130-1752_Homo_sapiens_LMBR1_domain_containing_1_(LMBRD1),_transcript_variant_1,_mRNA	1623	460	291	548	324	28.3426	17.9298	33.7646	19.963	37.8928	48.3056	53.7277	62.1072	46.2723	51.6944	167	143	85	146	30.8688	15.7116	26.4325	26.9871	42.6987	57.8558	53.4196	57.3013	46.5804	42.1442	142	196	113	90	26.2477	20.8872	36.2292	16.6359	37.5231	42.8835	52.8651	62.4769	47.1349	57.1165	151	209	93	88	27.9113	17.1904
NM_001363722.2:324-1727_Homo_sapiens_LMBR1_domain_containing_1_(LMBRD1),_transcript_variant_2,_mRNA	1404	413	241	477	273	29.416	17.1652	33.9744	19.4444	36.6097	48.8604	53.4188	63.3903	46.5812	51.1396	150	123	72	123	32.0513	15.3846	26.2821	26.2821	41.6667	58.3333	52.5641	58.3333	47.4359	41.6667	133	165	92	78	28.4188	19.6581	35.2564	16.6667	36.3248	45.0855	51.9231	63.6752	48.0769	54.9145	130	189	77	72	27.7778	16.453
NM_001367271.1:347-1750_Homo_sapiens_LMBR1_domain_containing_1_(LMBRD1),_transcript_variant_3,_mRNA	1404	413	241	477	273	29.416	17.1652	33.9744	19.4444	36.6097	48.8604	53.4188	63.3903	46.5812	51.1396	150	123	72	123	32.0513	15.3846	26.2821	26.2821	41.6667	58.3333	52.5641	58.3333	47.4359	41.6667	133	165	92	78	28.4188	19.6581	35.2564	16.6667	36.3248	45.0855	51.9231	63.6752	48.0769	54.9145	130	189	77	72	27.7778	16.453
NM_001367272.1:343-1746_Homo_sapiens_LMBR1_domain_containing_1_(LMBRD1),_transcript_variant_4,_mRNA	1404	413	241	477	273	29.416	17.1652	33.9744	19.4444	36.6097	48.8604	53.4188	63.3903	46.5812	51.1396	150	123	72	123	32.0513	15.3846	26.2821	26.2821	41.6667	58.3333	52.5641	58.3333	47.4359	41.6667	133	165	92	78	28.4188	19.6581	35.2564	16.6667	36.3248	45.0855	51.9231	63.6752	48.0769	54.9145	130	189	77	72	27.7778	16.453
NM_000528.4:42-3077_Homo_sapiens_mannosidase_alpha_class_2B_member_1_(MAN2B1),_transcript_variant_1,_mRNA	3036	610	947	578	901	20.0922	31.1924	19.0382	29.6772	60.8696	49.7694	48.7154	39.1304	51.2846	50.2306	217	161	309	325	21.4427	30.5336	15.9091	32.1146	62.6482	53.5573	48.0237	37.3518	51.9763	46.4427	288	276	243	205	28.4585	24.0119	27.2727	20.2569	44.2688	48.7154	47.5296	55.7312	52.4704	51.2846	105	141	395	371	10.3755	39.0316
NM_001173498.2:42-3074_Homo_sapiens_mannosidase_alpha_class_2B_member_1_(MAN2B1),_transcript_variant_2,_mRNA	3033	609	946	578	900	20.0791	31.1902	19.057	29.6736	60.8638	49.7527	48.7306	39.1362	51.2694	50.2473	217	161	308	325	21.4639	30.4649	15.9248	32.1464	62.6113	53.6103	48.0712	37.3887	51.9288	46.3897	287	276	243	205	28.3877	24.0356	27.2997	20.277	44.3126	48.6647	47.5767	55.6874	52.4233	51.3353	105	141	395	370	10.3858	39.0702
NM_012213.3:31-1512_Homo_sapiens_malonyl-CoA_decarboxylase_(MLYCD),_mRNA;_nuclear_gene_for_mitochondrial_product	1482	290	439	269	484	19.5682	29.6221	18.1511	32.6586	62.2807	52.2267	50.8097	37.7193	49.1903	47.7733	105	72	156	161	21.2551	31.5789	14.5749	32.5911	64.17	53.8462	47.166	35.83	52.834	46.1538	136	144	106	108	27.5304	21.4575	29.1498	21.8623	43.3198	49.3927	51.0121	56.6802	48.9879	50.6073	49	53	177	215	9.91903	35.83
NM_052845.4:25-777_Homo_sapiens_metabolism_of_cobalamin_associated_B_(MMAB),_transcript_variant_1,_mRNA	753	179	208	144	222	23.7716	27.6228	19.1235	29.4821	57.1049	53.2537	48.6056	42.8951	51.3944	46.7463	65	43	59	84	25.8964	23.506	17.1315	33.4661	56.9721	59.3625	50.5976	43.0279	49.4024	40.6375	68	62	64	57	27.0916	25.498	24.7012	22.7092	48.2072	49.8008	47.4104	51.7928	52.5896	50.1992	46	39	85	81	18.3267	33.8645
NM_015506.3:34-882_Homo_sapiens_metabolism_of_cobalamin_associated_C_(MMACHC),_transcript_variant_1,_mRNA	849	181	280	170	218	21.3192	32.98	20.0236	25.6773	58.6572	46.9965	45.7008	41.3428	54.2992	53.0035	51	48	98	86	18.0212	34.629	16.9611	30.3887	65.0177	48.4099	47.3498	34.9823	52.6502	51.5901	75	71	84	53	26.5018	29.682	25.0883	18.7279	48.4099	45.2297	43.8163	51.5901	56.1837	54.7703	55	51	98	79	19.4346	34.629
NM_001330540.2:256-933_Homo_sapiens_metabolism_of_cobalamin_associated_C_(MMACHC),_transcript_variant_2,_mRNA	678	146	224	132	176	21.5339	33.0383	19.469	25.9587	58.9971	47.4926	45.4277	41.0029	54.5723	52.5074	41	38	78	69	18.1416	34.5133	16.8142	30.531	65.0442	48.6726	47.3451	34.9558	52.6549	51.3274	60	51	67	48	26.5487	29.646	22.5664	21.2389	50.885	47.7876	43.8053	49.115	56.1947	52.2124	45	43	79	59	19.9115	34.9558
NM_172250.3:89-1345_Homo_sapiens_metabolism_of_cobalamin_associated_A_(MMAA),_transcript_variant_1,_mRNA;_nuclear_gene_for_mitochondrial_product	1257	383	252	323	299	30.4694	20.0477	25.6961	23.7868	43.8345	54.2562	49.4829	56.1655	50.5171	45.7438	115	76	99	129	27.4463	23.6277	18.1384	30.7876	54.4153	58.2339	48.926	45.5847	51.074	41.7661	119	129	90	81	28.401	21.4797	30.7876	19.3317	40.8115	47.7327	50.1193	59.1885	49.8807	52.2673	149	118	63	89	35.5609	15.0358
NM_001375644.1:331-1587_Homo_sapiens_metabolism_of_cobalamin_associated_A_(MMAA),_transcript_variant_2,_mRNA;_nuclear_gene_for_mitochondrial_product	1257	383	252	323	299	30.4694	20.0477	25.6961	23.7868	43.8345	54.2562	49.4829	56.1655	50.5171	45.7438	115	76	99	129	27.4463	23.6277	18.1384	30.7876	54.4153	58.2339	48.926	45.5847	51.074	41.7661	119	129	90	81	28.401	21.4797	30.7876	19.3317	40.8115	47.7327	50.1193	59.1885	49.8807	52.2673	149	118	63	89	35.5609	15.0358
NM_015702.3:165-1055_Homo_sapiens_metabolism_of_cobalamin_associated_D_(MMADHC),_mRNA	891	266	162	260	203	29.8541	18.1818	29.1807	22.7834	40.9652	52.6375	51.9641	59.0348	48.0359	47.3625	80	60	55	102	26.936	18.5185	20.202	34.3434	52.862	61.2795	54.5455	47.138	45.4545	38.7205	93	82	68	54	31.3131	22.8956	27.6094	18.1818	41.0774	49.4949	45.7912	58.9226	54.2088	50.5051	93	118	39	47	31.3131	13.1313
NM_000255.4:191-2443_Homo_sapiens_methylmalonyl-CoA_mutase_(MMUT),_mRNA;_nuclear_gene_for_mitochondrial_product	2253	689	429	602	533	30.5814	19.0413	26.7199	23.6573	42.6986	54.2388	50.3773	57.3014	49.6227	45.7612	216	112	154	269	28.7617	20.506	14.9134	35.8189	56.3249	64.5806	50.7324	43.6751	49.2676	35.4194	238	215	174	124	31.6911	23.1691	28.6285	16.5113	39.6804	48.2024	45.1398	60.3196	54.8602	51.7976	235	275	101	140	31.2916	13.4487
NM_001358530.2:46-1956_Homo_sapiens_molybdenum_cofactor_synthesis_1_(MOCS1),_transcript_variant_7,_mRNA	1911	402	570	368	571	21.0361	29.8273	19.2569	29.8796	59.707	50.9158	49.1366	40.293	50.8634	49.0842	161	88	182	206	25.2747	28.5714	13.8148	32.3391	60.9105	57.6138	46.1538	39.0895	53.8462	42.3862	167	187	154	129	26.2166	24.1758	29.3564	20.2512	44.427	46.4678	49.6075	55.573	50.3925	53.5322	74	93	234	236	11.617	36.7347
NM_005943.6:139-1296_Homo_sapiens_molybdenum_cofactor_synthesis_1_(MOCS1),_transcript_variant_1,_mRNA	1158	252	328	230	348	21.7617	28.3247	19.8618	30.0518	58.3765	51.8135	49.9136	41.6235	50.0864	48.1865	109	54	104	119	28.2383	26.943	13.9896	30.829	57.772	59.0674	44.8187	42.228	55.1813	40.9326	106	119	75	86	27.4611	19.4301	30.829	22.2798	41.7098	49.7409	53.1088	58.2902	46.8912	50.2591	37	57	149	143	9.58549	38.601
NM_001075098.4:46-1203_Homo_sapiens_molybdenum_cofactor_synthesis_1_(MOCS1),_transcript_variant_4,_mRNA	1158	245	338	220	355	21.1572	29.1883	18.9983	30.6563	59.8446	51.8135	49.6546	40.1554	50.3454	48.1865	107	51	109	119	27.7202	28.2383	13.2124	30.829	59.0674	58.5492	44.0415	40.9326	55.9585	41.4508	103	119	80	84	26.6839	20.7254	30.829	21.7617	42.487	48.4456	52.5907	57.513	47.4093	51.5544	35	50	149	152	9.06736	38.601
NM_001358529.2:46-1908_Homo_sapiens_molybdenum_cofactor_synthesis_1_(MOCS1),_transcript_variant_6,_mRNA	1863	390	556	356	561	20.934	29.8443	19.109	30.1127	59.9571	51.0467	49.2217	40.0429	50.7783	48.9533	152	86	178	205	24.4767	28.6634	13.8486	33.0113	61.6747	57.4879	46.8599	38.3253	53.1401	42.5121	164	179	152	126	26.409	24.4767	28.8245	20.2899	44.7665	46.6989	49.1143	55.2335	50.8857	53.3011	74	91	226	230	11.9163	36.3929
NM_001358531.2:180-1829_Homo_sapiens_molybdenum_cofactor_synthesis_1_(MOCS1),_transcript_variant_8,_mRNA	1650	363	477	326	484	22	28.9091	19.7576	29.3333	58.2424	51.3333	49.0909	41.7576	50.9091	48.6667	144	69	152	185	26.1818	27.6364	12.5455	33.6364	61.2727	59.8182	46.1818	38.7273	53.8182	40.1818	151	169	128	102	27.4545	23.2727	30.7273	18.5455	41.8182	46	49.2727	58.1818	50.7273	54	68	88	197	197	12.3636	35.8182
NM_001358533.2:180-1076_Homo_sapiens_molybdenum_cofactor_synthesis_1_(MOCS1),_transcript_variant_9,_mRNA	897	206	245	178	268	22.9654	27.3133	19.8439	29.8774	57.1906	52.8428	49.7213	42.8094	50.2787	47.1572	90	32	79	98	30.1003	26.4214	10.7023	32.7759	59.1973	62.8763	43.4783	40.8027	56.5217	37.1237	87	101	54	57	29.097	18.0602	33.7793	19.0635	37.1237	48.1605	52.8428	62.8763	47.1572	51.8395	29	45	112	113	9.699	37.4582
NM_001358534.2:337-1233_Homo_sapiens_molybdenum_cofactor_synthesis_1_(MOCS1),_transcript_variant_10,_mRNA	897	206	245	178	268	22.9654	27.3133	19.8439	29.8774	57.1906	52.8428	49.7213	42.8094	50.2787	47.1572	90	32	79	98	30.1003	26.4214	10.7023	32.7759	59.1973	62.8763	43.4783	40.8027	56.5217	37.1237	87	101	54	57	29.097	18.0602	33.7793	19.0635	37.1237	48.1605	52.8428	62.8763	47.1572	51.8395	29	45	112	113	9.699	37.4582
NM_004531.5:677-1243_Homo_sapiens_molybdenum_cofactor_synthesis_2_(MOCS2),_transcript_variant_3,_mRNA	567	181	106	147	133	31.9224	18.6949	25.9259	23.4568	42.1517	55.3792	49.3827	57.8483	50.6173	44.6208	60	45	21	63	31.746	11.1111	23.8095	33.3333	44.4444	65.0794	57.1429	55.5556	42.8571	34.9206	59	55	47	28	31.2169	24.8677	29.1005	14.8148	39.6825	46.0317	43.9153	60.3175	56.0847	53.9683	62	47	38	42	32.8042	20.1058
NM_176806.4:29-295_Homo_sapiens_molybdenum_cofactor_synthesis_2_(MOCS2),_transcript_variant_1,_mRNA	267	74	50	73	70	27.7154	18.7266	27.3408	26.2172	44.9438	53.9326	53.5581	55.0562	46.4419	46.0674	20	12	23	34	22.4719	25.8427	13.4831	38.2022	64.0449	60.6742	51.6854	35.9551	48.3146	39.3258	27	31	17	14	30.3371	19.1011	34.8315	15.7303	34.8315	46.0674	50.5618	65.1685	49.4382	53.9326	27	30	10	22	30.3371	11.236
NM_005957.5:91-2061_Homo_sapiens_methylenetetrahydrofolate_reductase_(MTHFR),_transcript_variant_2,_mRNA	1971	451	568	382	570	22.8818	28.8179	19.381	28.9193	57.7372	51.8011	48.3004	42.2628	51.6996	48.1989	170	110	162	215	25.8752	24.6575	16.7428	32.7245	57.382	58.5997	49.4673	42.618	50.5327	41.4003	212	178	135	132	32.2679	20.5479	27.0928	20.0913	40.6393	52.3592	47.1842	59.3607	52.8158	47.6408	69	94	271	223	10.5023	41.2481
NM_001330358.2:24-2117_Homo_sapiens_methylenetetrahydrofolate_reductase_(MTHFR),_transcript_variant_1,_mRNA	2094	476	610	404	604	22.7316	29.1309	19.2932	28.8443	57.9752	51.5759	48.1375	42.0248	51.8625	48.4241	180	118	173	227	25.788	24.7851	16.9054	32.5215	57.3066	58.3095	49.4269	42.6934	50.5731	41.6905	219	187	149	143	31.3754	21.3467	26.7908	20.4871	41.8338	51.8625	47.2779	58.1662	52.7221	48.1375	77	99	288	234	11.0315	41.2607
NM_000254.3:413-4210_Homo_sapiens_5-methyltetrahydrofolate-homocysteine_methyltransferase_(MTR),_transcript_variant_1,_mRNA	3798	1083	810	924	981	28.515	21.327	24.3286	25.8294	47.1564	54.3444	50.158	52.8436	49.842	45.6556	372	198	235	461	29.3839	18.5624	15.6398	36.4139	54.9763	65.7978	52.0537	45.0237	47.9463	34.2022	420	372	262	212	33.1754	20.6951	29.3839	16.7457	37.4408	49.921	46.1295	62.5592	53.8705	50.079	291	354	313	308	22.9858	24.7235
NM_001291939.1:424-4068_Homo_sapiens_5-methyltetrahydrofolate-homocysteine_methyltransferase_(MTR),_transcript_variant_2,_mRNA	3645	1028	785	883	949	28.203	21.5364	24.225	26.0357	47.572	54.2387	50.2606	52.428	49.7394	45.7613	353	194	223	445	29.0535	18.3539	15.9671	36.6255	54.9794	65.679	52.5926	45.0206	47.4074	34.321	401	355	255	204	33.0041	20.9877	29.2181	16.7901	37.7778	49.7942	46.0082	62.2222	53.9918	50.2058	274	334	307	300	22.5514	25.2675
NM_001291940.2:1521-4097_Homo_sapiens_5-methyltetrahydrofolate-homocysteine_methyltransferase_(MTR),_transcript_variant_3,_mRNA	2577	740	557	611	669	28.7156	21.6143	23.7097	25.9604	47.5747	54.676	49.6702	52.4253	50.3298	45.324	249	136	159	315	28.9872	18.5099	15.8324	36.6705	55.1804	65.6577	52.5029	44.8196	47.4971	34.3423	295	254	168	142	34.3423	19.5576	29.5693	16.5308	36.0885	50.8731	46.1001	63.9115	53.8999	49.1269	196	221	230	212	22.8172	26.7753
NM_002454.3:94-2190_Homo_sapiens_5-methyltetrahydrofolate-homocysteine_methyltransferase_reductase_(MTRR),_transcript_variant_1,_mRNA	2097	593	490	533	481	28.2785	23.3667	25.4173	22.9375	46.3042	51.216	48.3548	53.6958	51.6452	48.784	167	127	181	224	23.8913	25.8941	18.1688	32.0458	57.9399	55.9371	50.2146	42.0601	49.7854	44.0629	224	204	161	110	32.0458	23.0329	29.1845	15.7368	38.7697	47.7825	44.9213	61.2303	55.0787	52.2175	202	202	148	147	28.8984	21.1731
NM_024010.4:68-2164_Homo_sapiens_5-methyltetrahydrofolate-homocysteine_methyltransferase_reductase_(MTRR),_transcript_variant_2,_mRNA	2097	593	490	533	481	28.2785	23.3667	25.4173	22.9375	46.3042	51.216	48.3548	53.6958	51.6452	48.784	167	127	181	224	23.8913	25.8941	18.1688	32.0458	57.9399	55.9371	50.2146	42.0601	49.7854	44.0629	224	204	161	110	32.0458	23.0329	29.1845	15.7368	38.7697	47.7825	44.9213	61.2303	55.0787	52.2175	202	202	148	147	28.8984	21.1731
NM_001364440.2:935-3031_Homo_sapiens_5-methyltetrahydrofolate-homocysteine_methyltransferase_reductase_(MTRR),_transcript_variant_6,_mRNA	2097	593	490	533	481	28.2785	23.3667	25.4173	22.9375	46.3042	51.216	48.3548	53.6958	51.6452	48.784	167	127	181	224	23.8913	25.8941	18.1688	32.0458	57.9399	55.9371	50.2146	42.0601	49.7854	44.0629	224	204	161	110	32.0458	23.0329	29.1845	15.7368	38.7697	47.7825	44.9213	61.2303	55.0787	52.2175	202	202	148	147	28.8984	21.1731
NM_001364441.2:597-2693_Homo_sapiens_5-methyltetrahydrofolate-homocysteine_methyltransferase_reductase_(MTRR),_transcript_variant_7,_mRNA	2097	593	490	533	481	28.2785	23.3667	25.4173	22.9375	46.3042	51.216	48.3548	53.6958	51.6452	48.784	167	127	181	224	23.8913	25.8941	18.1688	32.0458	57.9399	55.9371	50.2146	42.0601	49.7854	44.0629	224	204	161	110	32.0458	23.0329	29.1845	15.7368	38.7697	47.7825	44.9213	61.2303	55.0787	52.2175	202	202	148	147	28.8984	21.1731
NM_001364442.2:177-2273_Homo_sapiens_5-methyltetrahydrofolate-homocysteine_methyltransferase_reductase_(MTRR),_transcript_variant_8,_mRNA	1050	301	237	265	247	28.6667	22.5714	25.2381	23.5238	46.0952	52.1905	48.7619	53.9048	51.2381	47.8095	81	62	86	121	23.1429	24.5714	17.7143	34.5714	59.1429	57.7143	52.2857	40.8571	47.7143	42.2857	116	100	84	50	33.1429	24	28.5714	14.2857	38.2857	47.4286	42.8571	61.7143	57.1429	52.5714	104	103	67	76	29.7143	19.1429
NM_000263.4:33-2264_Homo_sapiens_N-acetyl-alpha-glucosaminidase_(NAGLU),_mRNA	2232	366	714	424	728	16.3978	31.9892	18.9964	32.6165	64.6057	49.0143	51.6129	35.3943	48.3871	50.9857	126	132	212	274	16.9355	28.4946	17.7419	36.828	65.3226	53.7634	54.5699	34.6774	45.4301	46.2366	181	203	193	167	24.328	25.9409	27.2849	22.4462	48.3871	46.7742	49.7312	51.6129	50.2688	53.2258	59	89	309	287	7.93011	41.5323
NM_000271.5:164-4000_Homo_sapiens_NPC_intracellular_cholesterol_transporter_1_(NPC1),_mRNA	3837	874	962	1061	940	22.7782	25.0717	27.6518	24.4983	49.57	47.2765	52.1501	50.43	47.8499	52.7235	324	299	265	391	25.3323	20.7193	23.3776	30.5708	51.2901	55.903	53.9484	48.7099	46.0516	44.097	343	429	276	231	26.8178	21.5794	33.5418	18.061	39.6403	44.8788	51.6028	60.3597	48.3972	55.1212	207	333	421	318	16.1845	32.9163
NM_006432.5:32-487_Homo_sapiens_NPC_intracellular_cholesterol_transporter_2_(NPC2),_transcript_variant_2,_mRNA	456	123	123	105	105	26.9737	26.9737	23.0263	23.0263	50	50	46.0526	50	53.9474	50	46	24	40	42	30.2632	26.3158	15.7895	27.6316	53.9474	57.8947	43.4211	46.0526	56.5789	42.1053	48	46	31	27	31.5789	20.3947	30.2632	17.7632	38.1579	49.3421	48.0263	61.8421	51.9737	50.6579	29	35	52	36	19.0789	34.2105
NM_001363688.1:239-763_Homo_sapiens_NPC_intracellular_cholesterol_transporter_2_(NPC2),_transcript_variant_1,_mRNA	525	149	128	113	135	28.381	24.381	21.5238	25.7143	50.0952	54.0952	47.2381	49.9048	52.7619	45.9048	56	27	41	51	32	23.4286	15.4286	29.1429	52.5714	61.1429	44.5714	47.4286	55.4286	38.8571	54	48	36	37	30.8571	20.5714	27.4286	21.1429	41.7143	52	48.5714	58.2857	51.4286	48	39	38	51	47	22.2857	29.1429
NM_001375440.1:32-409_Homo_sapiens_NPC_intracellular_cholesterol_transporter_2_(NPC2),_transcript_variant_3,_mRNA	378	97	107	88	86	25.6614	28.3069	23.2804	22.7513	51.0582	48.4127	46.0317	48.9418	53.9683	51.5873	39	20	32	35	30.9524	25.3968	15.873	27.7778	53.1746	58.7302	43.6508	46.8254	56.3492	41.2698	37	36	30	23	29.3651	23.8095	28.5714	18.254	42.0635	47.619	46.8254	57.9365	53.1746	52.381	21	32	45	28	16.6667	35.7143
NM_000531.6:94-1158_Homo_sapiens_ornithine_transcarbamylase_(OTC),_mRNA;_nuclear_gene_for_mitochondrial_product	1065	325	223	270	247	30.5164	20.939	25.3521	23.1925	44.1315	53.7089	48.5446	55.8685	51.4554	46.2911	109	66	80	100	30.7042	22.5352	18.5915	28.169	50.7042	58.8732	46.7606	49.2958	53.2394	41.1268	116	107	78	54	32.6761	21.9718	30.1408	15.2113	37.1831	47.8873	45.3521	62.8169	54.6479	52.1127	100	97	65	93	28.169	18.3099
NM_000281.4:33-347_Homo_sapiens_pterin-4_alpha-carbinolamine_dehydratase_1_(PCBD1),_transcript_variant_1,_mRNA	315	84	78	62	91	26.6667	24.7619	19.6825	28.8889	53.6508	55.5556	48.5714	46.3492	51.4286	44.4444	30	15	24	36	28.5714	22.8571	14.2857	34.2857	57.1429	62.8571	48.5714	42.8571	51.4286	37.1429	37	31	19	18	35.2381	18.0952	29.5238	17.1429	35.2381	52.381	46.6667	64.7619	53.3333	47.619	17	16	35	37	16.1905	33.3333
NM_001289797.2:174-341_Homo_sapiens_pterin-4_alpha-carbinolamine_dehydratase_1_(PCBD1),_transcript_variant_3,_mRNA	168	49	45	32	42	29.1667	26.7857	19.0476	25	51.7857	54.1667	44.0476	48.2143	55.9524	45.8333	17	8	13	18	30.3571	23.2143	14.2857	32.1429	55.3571	62.5	46.4286	44.6429	53.5714	37.5	20	17	12	7	35.7143	21.4286	30.3571	12.5	33.9286	48.2143	42.8571	66.0714	57.1429	51.7857	12	7	20	17	21.4286	35.7143
NM_001323004.2:33-347_Homo_sapiens_pterin-4_alpha-carbinolamine_dehydratase_1_(PCBD1),_transcript_variant_2,_mRNA	315	79	80	70	86	25.0794	25.3968	22.2222	27.3016	52.6984	52.381	49.5238	47.3016	50.4762	47.619	25	20	29	31	23.8095	27.619	19.0476	29.5238	57.1429	53.3333	48.5714	42.8571	51.4286	46.6667	36	28	22	19	34.2857	20.9524	26.6667	18.0952	39.0476	52.381	44.7619	60.9524	55.2381	47.619	18	22	29	36	17.1429	27.619
NM_000282.4:29-2215_Homo_sapiens_propionyl-CoA_carboxylase_subunit_alpha_(PCCA),_transcript_variant_1,_mRNA;_nuclear_gene_for_mitochondrial_product	2187	630	419	564	574	28.8066	19.1587	25.7888	26.246	45.4047	55.0526	52.0348	54.5953	47.9652	44.9474	214	115	125	275	29.3553	17.1468	15.775	37.7229	54.8697	67.0782	53.4979	45.1303	46.5021	32.9218	219	217	159	134	30.0412	21.8107	29.7668	18.3813	40.192	48.4225	48.1481	59.808	51.8519	51.5775	197	232	135	165	27.0233	18.5185
NM_001127692.3:29-2137_Homo_sapiens_propionyl-CoA_carboxylase_subunit_alpha_(PCCA),_transcript_variant_2,_mRNA;_nuclear_gene_for_mitochondrial_product	2109	608	406	538	557	28.8288	19.2508	25.5097	26.4106	45.6615	55.2394	51.9203	54.3385	48.0797	44.7606	209	107	119	268	29.7297	16.9275	15.2205	38.1223	55.0498	67.8521	53.3428	44.9502	46.6572	32.1479	209	210	155	129	29.7297	22.0484	29.872	18.3499	40.3983	48.0797	48.2219	59.6017	51.7781	51.9203	190	221	132	160	27.027	18.7767
NM_001178004.2:29-2074_Homo_sapiens_propionyl-CoA_carboxylase_subunit_alpha_(PCCA),_transcript_variant_3,_mRNA;_nuclear_gene_for_mitochondrial_product	2046	593	387	532	534	28.9834	18.915	26.002	26.0997	45.0147	55.0831	52.1017	54.9853	47.8983	44.9169	199	109	118	256	29.1789	17.3021	15.9824	37.5367	54.8387	66.7155	53.5191	45.1613	46.4809	33.2845	207	200	147	128	30.3519	21.5543	29.3255	18.7683	40.3226	49.1202	48.0938	59.6774	51.9062	50.8798	187	223	122	150	27.4194	17.8886
NM_001352605.2:29-2161_Homo_sapiens_propionyl-CoA_carboxylase_subunit_alpha_(PCCA),_transcript_variant_4,_mRNA;_nuclear_gene_for_mitochondrial_product	2133	617	410	547	559	28.9264	19.2218	25.6446	26.2072	45.429	55.1336	51.8519	54.571	48.1481	44.8664	209	112	121	269	29.3952	17.0183	15.7525	37.834	54.8523	67.2293	53.5865	45.1477	46.4135	32.7707	216	211	156	128	30.3797	21.9409	29.6765	18.0028	39.9437	48.3826	47.6793	60.0563	52.3207	51.6174	192	224	133	162	27.0042	18.706
NM_001352606.2:29-2071_Homo_sapiens_propionyl-CoA_carboxylase_subunit_alpha_(PCCA),_transcript_variant_5,_mRNA;_nuclear_gene_for_mitochondrial_product	2043	595	385	528	535	29.1238	18.8448	25.8443	26.187	45.0318	55.3108	52.0313	54.9682	47.9687	44.6892	203	110	113	255	29.8091	16.5932	16.1527	37.4449	54.0382	67.254	53.5977	45.9618	46.4023	32.746	203	203	151	124	29.8091	22.1733	29.8091	18.2085	40.3818	48.0176	48.0176	59.6182	51.9824	51.9824	189	215	121	156	27.7533	17.768
NM_001352607.2:29-1996_Homo_sapiens_propionyl-CoA_carboxylase_subunit_alpha_(PCCA),_transcript_variant_6,_mRNA;_nuclear_gene_for_mitochondrial_product	1968	571	374	506	517	29.0142	19.0041	25.7114	26.2703	45.2744	55.2846	51.9817	54.7256	48.0183	44.7154	194	101	112	249	29.5732	17.0732	15.3963	37.9573	55.0305	67.5305	53.3537	44.9695	46.6463	32.4695	197	193	143	123	30.0305	21.7988	29.4207	18.75	40.5488	48.7805	48.1707	59.4512	51.8293	51.2195	180	212	119	145	27.439	18.1402
NM_001352608.2:29-1993_Homo_sapiens_propionyl-CoA_carboxylase_subunit_alpha_(PCCA),_transcript_variant_7,_mRNA;_nuclear_gene_for_mitochondrial_product	1965	573	372	502	518	29.1603	18.9313	25.5471	26.3613	45.2926	55.5216	51.9084	54.7074	48.0916	44.4784	198	102	107	248	30.229	16.3359	15.5725	37.8626	54.1985	68.0916	53.4351	45.8015	46.5649	31.9084	193	196	147	119	29.4656	22.4427	29.9237	18.1679	40.6107	47.6336	48.0916	59.3893	51.9084	52.3664	182	204	118	151	27.7863	18.0153
NM_001352609.2:29-1951_Homo_sapiens_propionyl-CoA_carboxylase_subunit_alpha_(PCCA),_transcript_variant_8,_mRNA;_nuclear_gene_for_mitochondrial_product	1923	552	371	507	493	28.7051	19.2928	26.3651	25.637	44.9298	54.3422	52.0021	55.0702	47.9979	45.6578	187	107	114	233	29.1732	17.7847	16.6927	36.3495	54.1342	65.5226	53.0421	45.8658	46.9579	34.4774	193	188	139	121	30.1092	21.6849	29.3292	18.8768	40.5616	48.986	48.2059	59.4384	51.7941	51.014	172	212	118	139	26.8331	18.4087
NM_001352610.2:895-2136_Homo_sapiens_propionyl-CoA_carboxylase_subunit_alpha_(PCCA),_transcript_variant_9,_mRNA;_nuclear_gene_for_mitochondrial_product	1242	360	246	325	311	28.9855	19.8068	26.1675	25.0403	44.847	54.0258	51.2077	55.153	48.7923	45.9742	119	72	74	149	28.744	17.8744	17.3913	35.9903	53.8647	64.7343	53.3816	46.1353	46.6184	35.2657	125	131	90	68	30.1932	21.7391	31.6425	16.4251	38.1643	46.6184	48.0676	61.8357	51.9324	53.3816	116	122	82	94	28.0193	19.8068
NM_001352611.2:895-2082_Homo_sapiens_propionyl-CoA_carboxylase_subunit_alpha_(PCCA),_transcript_variant_10,_mRNA;_nuclear_gene_for_mitochondrial_product	1188	347	237	308	296	29.2088	19.9495	25.9259	24.9158	44.8653	54.1246	50.8418	55.1347	49.1582	45.8754	114	69	70	143	28.7879	17.6768	17.4242	36.1111	53.7879	64.899	53.5354	46.2121	46.4646	35.101	122	125	87	62	30.8081	21.9697	31.5657	15.6566	37.6263	46.4646	47.2222	62.3737	52.7778	53.5354	111	114	80	91	28.0303	20.202
NM_001352612.2:895-1992_Homo_sapiens_propionyl-CoA_carboxylase_subunit_alpha_(PCCA),_transcript_variant_11,_mRNA;_nuclear_gene_for_mitochondrial_product	1098	325	212	289	272	29.5993	19.3078	26.3206	24.7723	44.0801	54.3716	51.0929	55.9199	48.9071	45.6284	108	67	62	129	29.5082	16.9399	18.306	35.2459	52.1858	64.7541	53.5519	47.8142	46.4481	35.2459	109	117	82	58	29.7814	22.4044	31.9672	15.847	38.2514	45.6284	47.8142	61.7486	52.1858	54.3716	108	105	68	85	29.5082	18.5792
NM_000532.5:37-1656_Homo_sapiens_propionyl-CoA_carboxylase_subunit_beta_(PCCB),_transcript_variant_1,_mRNA;_nuclear_gene_for_mitochondrial_product	1620	381	396	394	449	23.5185	24.4444	24.321	27.716	52.1605	51.2346	52.037	47.8395	47.963	48.7654	146	81	100	213	27.037	18.5185	15	39.4444	57.963	66.4815	54.4444	42.037	45.5556	33.5185	142	160	129	109	26.2963	23.8889	29.6296	20.1852	44.0741	46.4815	49.8148	55.9259	50.1852	53.5185	93	153	167	127	17.2222	30.9259
NM_001178014.2:37-1716_Homo_sapiens_propionyl-CoA_carboxylase_subunit_beta_(PCCB),_transcript_variant_2,_mRNA;_nuclear_gene_for_mitochondrial_product	1680	394	412	407	467	23.4524	24.5238	24.2262	27.7976	52.3214	51.25	52.0238	47.6786	47.9762	48.75	149	85	106	220	26.6071	18.9286	15.1786	39.2857	58.2143	65.8929	54.4643	41.7857	45.5357	34.1071	146	167	134	113	26.0714	23.9286	29.8214	20.1786	44.1071	46.25	50	55.8929	50	53.75	99	155	172	134	17.6786	30.7143
NM_014317.5:12-1259_Homo_sapiens_decaprenyl_diphosphate_synthase_subunit_1_(PDSS1),_transcript_variant_1,_mRNA	1248	353	288	301	306	28.2853	23.0769	24.1186	24.5192	47.5962	52.8045	48.6378	52.4038	51.3622	47.1955	113	71	99	133	27.1635	23.7981	17.0673	31.9712	55.7692	59.1346	49.0385	44.2308	50.9615	40.8654	124	110	98	84	29.8077	23.5577	26.4423	20.1923	43.75	50	46.6346	56.25	53.3654	50	116	120	91	89	27.8846	21.875
NM_001321978.2:12-932_Homo_sapiens_decaprenyl_diphosphate_synthase_subunit_1_(PDSS1),_transcript_variant_2,_mRNA	921	259	207	222	233	28.1216	22.4756	24.1042	25.2986	47.7742	53.4202	49.4028	52.2258	50.5972	46.5798	90	56	66	95	29.316	21.4984	18.241	30.9446	52.443	60.2606	49.1857	47.557	50.8143	39.7394	89	73	76	69	28.9902	24.7557	23.7785	22.4756	47.2313	51.4658	46.2541	52.7687	53.7459	48.5342	80	93	65	69	26.0586	21.1726
NM_001321979.2:605-1342_Homo_sapiens_decaprenyl_diphosphate_synthase_subunit_1_(PDSS1),_transcript_variant_3,_mRNA	738	223	155	191	169	30.2168	21.0027	25.8808	22.8997	43.9024	53.1165	48.7805	56.0976	51.2195	46.8835	70	38	54	84	28.4553	21.9512	15.4472	34.1463	56.0976	62.6016	49.5935	43.9024	50.4065	37.3984	77	74	54	41	31.3008	21.9512	30.0813	16.6667	38.6179	47.9675	46.748	61.3821	53.252	52.0325	76	79	47	44	30.8943	19.1057
NM_020381.4:280-1479_Homo_sapiens_decaprenyl_diphosphate_synthase_subunit_2_(PDSS2),_mRNA	1200	314	268	313	305	26.1667	22.3333	26.0833	25.4167	47.75	51.5833	51.5	52.25	48.5	48.4167	112	79	90	119	28	22.5	19.75	29.75	52.25	57.75	49.5	47.75	50.5	42.25	118	119	89	74	29.5	22.25	29.75	18.5	40.75	48	48.25	59.25	51.75	52	84	115	89	112	21	22.25
NM_000270.4:120-989_Homo_sapiens_purine_nucleoside_phosphorylase_(PNP),_mRNA	870	223	203	207	237	25.6322	23.3333	23.7931	27.2414	50.5747	52.8736	51.0345	49.4253	48.9655	47.1264	77	41	68	104	26.5517	23.4483	14.1379	35.8621	59.3103	62.4138	50	40.6897	50	37.5862	84	88	57	61	28.9655	19.6552	30.3448	21.0345	40.6897	50	51.3793	59.3103	48.6207	50	62	78	78	72	21.3793	26.8966
NM_018129.4:106-891_Homo_sapiens_pyridoxamine_5'-phosphate_oxidase_(PNPO),_mRNA	786	173	210	167	236	22.0102	26.7176	21.2468	30.0254	56.743	52.0356	51.2723	43.257	48.7277	47.9644	53	47	75	87	20.229	28.626	17.9389	33.2061	61.8321	53.4351	51.145	38.1679	48.855	46.5649	83	62	54	63	31.6794	20.6107	23.6641	24.0458	44.6565	55.7252	47.7099	55.3435	52.2901	44.2748	37	58	81	86	14.1221	30.916
NM_000317.3:17-454_Homo_sapiens_6-pyruvoyltetrahydropterin_synthase_(PTS),_mRNA	438	136	78	113	111	31.0502	17.8082	25.7991	25.3425	43.1507	56.3927	51.1416	56.8493	48.8584	43.6073	45	20	28	53	30.8219	19.1781	13.6986	36.3014	55.4795	67.1233	50	44.5205	50	32.8767	58	44	20	24	39.726	13.6986	30.137	16.4384	30.137	56.1644	46.5753	69.863	53.4247	43.8356	33	49	30	34	22.6027	20.5479
NM_000320.3:37-771_Homo_sapiens_quinoid_dihydropteridine_reductase_(QDPR),_transcript_variant_1,_mRNA	735	164	187	148	236	22.3129	25.4422	20.1361	32.1088	57.551	54.4218	52.2449	42.449	47.7551	45.5782	68	34	44	99	27.7551	17.9592	13.8776	40.4082	58.3673	68.1633	54.2857	41.6327	45.7143	31.8367	59	63	68	55	24.0816	27.7551	25.7143	22.449	50.2041	46.5306	48.1633	49.7959	51.8367	53.4694	37	51	75	82	15.102	30.6122
NM_001306140.2:37-678_Homo_sapiens_quinoid_dihydropteridine_reductase_(QDPR),_transcript_variant_2,_mRNA	642	140	169	127	206	21.8069	26.324	19.7819	32.0872	58.4112	53.8941	51.8692	41.5888	48.1308	46.1059	58	31	42	83	27.1028	19.6262	14.486	38.785	58.4112	65.8879	53.271	41.5888	46.729	34.1121	48	54	61	51	22.4299	28.5047	25.2336	23.8318	52.3364	46.2617	49.0654	47.6636	50.9346	53.7383	34	42	66	72	15.8879	30.8411
NM_000199.5:21-1529_Homo_sapiens_N-sulfoglucosamine_sulfohydrolase_(SGSH),_transcript_variant_1,_mRNA	1509	272	559	267	411	18.0252	37.0444	17.6938	27.2366	64.281	45.2618	44.9304	35.719	55.0696	54.7382	101	83	173	146	20.0795	34.3936	16.501	29.0258	63.4195	49.1054	45.5268	36.5805	54.4732	50.8946	144	137	119	103	28.6282	23.6581	27.2366	20.4771	44.1352	49.1054	47.7137	55.8648	52.2863	50.8946	27	47	267	162	5.36779	53.0815
NM_001352921.3:21-1109_Homo_sapiens_N-sulfoglucosamine_sulfohydrolase_(SGSH),_transcript_variant_2,_mRNA	1089	196	374	194	325	17.9982	34.3434	17.8145	29.8439	64.1873	47.8421	47.6584	35.8127	52.3416	52.1579	74	52	113	124	20.3857	31.1295	14.3251	34.1598	65.2893	54.5455	48.4848	34.7107	51.5152	45.4545	90	101	87	85	24.7934	23.9669	27.8237	23.416	47.3829	48.2094	51.2397	52.6171	48.7603	51.7906	32	41	174	116	8.81543	47.9339
NM_001352922.2:21-1025_Homo_sapiens_N-sulfoglucosamine_sulfohydrolase_(SGSH),_transcript_variant_3,_mRNA	1005	191	346	178	290	19.005	34.4279	17.7114	28.8557	63.2836	47.8607	46.5672	36.7164	53.4328	52.1393	70	51	105	109	20.8955	31.3433	15.2239	32.5373	63.8806	53.4328	47.7612	36.1194	52.2388	46.5672	90	92	75	78	26.8657	22.3881	27.4627	23.2836	45.6716	50.1493	50.7463	54.3284	49.2537	49.8507	31	35	166	103	9.25373	49.5522
NM_006516.4:218-1696_Homo_sapiens_solute_carrier_family_2_member_1_(SLC2A1),_mRNA	1479	259	453	349	418	17.5118	30.6288	23.597	28.2623	58.8911	45.7742	51.8594	41.1089	48.1406	54.2258	122	87	129	155	24.7465	26.1663	17.6471	31.4402	57.6065	56.1866	49.0872	42.3935	50.9128	43.8134	100	195	106	92	20.284	21.501	39.5538	18.6613	40.1623	38.9452	58.215	59.8377	41.785	61.0548	37	67	218	171	7.50507	44.2191
NM_001003841.3:57-1961_Homo_sapiens_solute_carrier_family_6_member_19_(SLC6A19),_mRNA	1905	343	624	417	521	18.0052	32.7559	21.8898	27.3491	60.105	45.3543	49.2388	39.895	50.7612	54.6457	164	145	146	180	25.8268	22.9921	22.8346	28.3465	51.3386	54.1732	51.1811	48.6614	48.8189	45.8268	148	237	136	114	23.3071	21.4173	37.3228	17.9528	39.3701	41.2598	55.2756	60.6299	44.7244	58.7402	31	35	342	227	4.88189	53.8583
NM_003124.5:26-811_Homo_sapiens_sepiapterin_reductase_(SPR),_mRNA	786	139	240	150	257	17.6845	30.5344	19.084	32.6972	63.2316	50.3817	51.7812	36.7684	48.2188	49.6183	46	39	81	96	17.5573	30.916	14.8855	36.6412	67.5573	54.1985	51.5267	32.4427	48.4733	45.8015	69	81	61	51	26.3359	23.2824	30.916	19.4656	42.7481	45.8015	50.3817	57.2519	49.6183	54.1985	24	30	98	110	9.16031	37.4046
[truncated: 9 more columns]
